# Supplementary material for: 3-(1-Adamantylamino)-3-methyl-1-phenyl­quinoline-2,4(1H,3H)-dione
Source: Acta Crystallogr Sect E Struct Rep Online. 2009 Jul 15;65(Pt 8):o1866. doi: 10.1107/S1600536809026464 (PMC2977340; doi:10.1107/S1600536809026464)
Supplement: Supplementary file 2 [file e-65-o1866-Isup2.hkl]

# 
# h,k,l, Fc-squared, Fo-squared, sigma(Fo-squared) and status flag 
# 
data_I
_shelx_title ' v in P2(1)/c' 
_shelx_refln_list_code          4 
_shelx_F_calc_maximum      259.45 
_exptl_crystal_F_000       856.00 
_reflns_d_resolution_high  0.8409 
 
loop_ 
 _symmetry_equiv_pos_as_xyz 
 'x, y, z' 
 '-x, y+1/2, -z+1/2' 
 '-x, -y, -z' 
 'x, -y-1/2, z-1/2' 
 
_cell_length_a     9.9714 
_cell_length_b    24.1041 
_cell_length_c     9.3805 
_cell_angle_alpha  90.000 
_cell_angle_beta  113.111 
_cell_angle_gamma  90.000 
 
_shelx_F_squared_multiplier     1.000 
 
loop_ 
 _refln_index_h 
 _refln_index_k 
 _refln_index_l 
 _refln_F_squared_calc 
 _refln_F_squared_meas 
 _refln_F_squared_sigma 
 _refln_observed_status 
   2   0   0    67316.09    64854.15    461.45 o 
   3   0   0     9356.75     9203.02     87.20 o 
   4   0   0     3571.20     3653.84     41.58 o 
   5   0   0      823.60      721.70     10.82 o 
   6   0   0      708.17      697.40     42.02 o 
   7   0   0      385.74      376.55     22.18 o 
   8   0   0      479.15      454.39     32.07 o 
   9   0   0       25.98       47.09     25.42 o 
  10   0   0        5.10        0.00     45.47 o 
   2   1   0    16637.59    16584.14     57.19 o 
   3   1   0     5551.57     5698.87     28.31 o 
   4   1   0     6032.44     6083.52     40.22 o 
   5   1   0      841.25      892.07     15.89 o 
   6   1   0     1257.55     1257.11     31.65 o 
   7   1   0       65.53       56.96     13.30 o 
   8   1   0       74.11       68.80     15.12 o 
   9   1   0       93.85       88.34     22.60 o 
  10   1   0        3.85        0.00     26.43 o 
   1   2   0     2603.00     1292.53     16.24 o 
   2   2   0     2537.86     2393.94     34.94 o 
   3   2   0       70.32       61.74      4.51 o 
   4   2   0    10746.52    11071.31     64.01 o 
   5   2   0      969.14     1025.90     16.50 o 
   6   2   0     2303.44     2400.55     34.40 o 
   7   2   0        3.40        0.00     11.26 o 
   8   2   0      118.66       59.57     18.48 o 
   9   2   0       86.23       61.90     21.15 o 
  10   2   0        4.06        0.00     25.77 o 
   1   3   0     1878.42     1892.23     19.17 o 
   2   3   0      965.61      918.90      8.84 o 
   3   3   0    13872.80    14013.70    121.07 o 
   4   3   0     5132.57     5234.94     42.81 o 
   5   3   0     2598.02     2502.39     33.75 o 
   6   3   0     4575.38     4560.44     74.49 o 
   7   3   0      251.82      248.83     17.26 o 
   8   3   0      536.93      439.45     20.64 o 
   9   3   0        0.45        0.00     21.14 o 
  10   3   0       11.72       14.42     26.48 o 
   0   4   0    21703.86    20626.94     43.68 o 
   1   4   0     1118.30      870.01      6.63 o 
   2   4   0     6580.70     7000.57     48.35 o 
   3   4   0      285.64      307.85      5.23 o 
   4   4   0      110.89      114.37      5.18 o 
   5   4   0      178.15      173.15      7.14 o 
   6   4   0      489.79      492.03     11.94 o 
   7   4   0     1214.93     1178.28     25.23 o 
   8   4   0      880.18      810.61     28.65 o 
   9   4   0      196.62      183.40     25.82 o 
  10   4   0      255.53      239.34     41.05 o 
   1   5   0     1194.47     1149.64      9.23 o 
   2   5   0      245.85      267.55      5.16 o 
   3   5   0     1350.44     1371.74     15.44 o 
   4   5   0     2849.98     3083.54     32.19 o 
   5   5   0      972.87      986.09     10.62 o 
   6   5   0      241.25      256.96     11.03 o 
   7   5   0     2425.18     2445.15     72.77 o 
   8   5   0      388.87      398.69     20.91 o 
   9   5   0      633.26      583.24     33.71 o 
  10   5   0      364.59      408.65     38.93 o 
   0   6   0       86.32       95.35      7.14 o 
   1   6   0      196.17      214.57      4.94 o 
   2   6   0     3927.90     4145.24     31.92 o 
   3   6   0      452.37      456.90      5.29 o 
   4   6   0     3470.31     3501.58     38.98 o 
   5   6   0      325.07      314.14      9.60 o 
   6   6   0      219.70      227.48      9.45 o 
   7   6   0       96.96       84.41     16.57 o 
   8   6   0      174.07      145.66     27.78 o 
   9   6   0     1247.84     1189.98     75.31 o 
  10   6   0        3.53        1.70     30.84 o 
   1   7   0     3608.18     3469.59     24.52 o 
   2   7   0        2.42       11.57      3.95 o 
   3   7   0      499.33      501.94      5.65 o 
   4   7   0     1471.43     1508.05     11.21 o 
   5   7   0       55.82       42.44      7.46 o 
   6   7   0      229.26      198.98      9.90 o 
   7   7   0      384.81      387.12     15.04 o 
   8   7   0       40.98       22.33     19.81 o 
   9   7   0       11.33        6.97     25.26 o 
  10   7   0       98.58      114.33     36.36 o 
   0   8   0     3176.02     3001.00     25.84 o 
   1   8   0      117.09      147.09      4.91 o 
   2   8   0      123.37      150.90      4.49 o 
   3   8   0       41.70       51.61      4.59 o 
   4   8   0      380.14      352.94      5.60 o 
   5   8   0      758.73      753.66     11.55 o 
   6   8   0      165.12      134.35     11.38 o 
   7   8   0     1085.47     1066.22     19.85 o 
   8   8   0       15.96       17.69     20.38 o 
   9   8   0       53.48       49.59     27.25 o 
  10   8   0      234.52      194.83     41.71 o 
   1   9   0     1741.16     1641.44     14.53 o 
   2   9   0     1762.95     1589.94     13.67 o 
   3   9   0      163.63      141.29      5.13 o 
   4   9   0        0.12        0.55      4.70 o 
   5   9   0       94.90      100.13     10.91 o 
   6   9   0        2.14        1.14      9.90 o 
   7   9   0       80.43       71.85     14.17 o 
   8   9   0       39.58       54.67     23.54 o 
   9   9   0       33.35        5.93     27.68 o 
  10   9   0      252.94      296.54     42.13 o 
   0  10   0      338.07      350.44      7.07 o 
   1  10   0     1544.32     1526.23     12.82 o 
   2  10   0        0.03        4.09      4.64 o 
   3  10   0     2609.60     2914.96     32.17 o 
   4  10   0       12.03        5.93      5.46 o 
   5  10   0       51.34       63.22     10.50 o 
   6  10   0       14.13       11.41     11.61 o 
   7  10   0       69.40       83.76     14.82 o 
   8  10   0        4.02        0.00     24.53 o 
   9  10   0        9.65        7.26     28.60 o 
  10  10   0       30.54       12.91     35.31 o 
   1  11   0     6611.53     7133.04     48.07 o 
   2  11   0      372.85      421.10      6.62 o 
   3  11   0      959.80     1007.45     12.53 o 
   4  11   0      400.75      445.80      7.54 o 
   5  11   0       28.70       30.23      9.14 o 
   6  11   0      240.57      233.96     13.82 o 
   7  11   0        2.31        0.00     15.52 o 
   8  11   0        4.54        0.00     24.73 o 
   9  11   0        0.43        2.24     30.04 o 
  10  11   0        8.08        8.22     36.72 o 
   0  12   0     6237.61     7006.56     79.51 o 
   1  12   0       97.22      154.78      9.00 o 
   2  12   0      449.61      481.93      7.12 o 
   3  12   0      669.54      660.29      8.83 o 
   4  12   0       34.17       35.21      6.71 o 
   5  12   0      813.29      830.84     16.61 o 
   6  12   0       33.61       28.84     14.05 o 
   7  12   0      512.05      511.77     17.78 o 
   8  12   0      139.43      139.43     24.97 o 
   9  12   0        0.30        0.00     32.02 o 
   1  13   0        0.31        5.58      5.55 o 
   2  13   0       87.59       64.55      6.78 o 
   3  13   0       22.32        5.12      6.09 o 
   4  13   0        0.26        2.18      8.41 o 
   5  13   0       24.29       24.87     10.58 o 
   6  13   0      170.46      172.21     15.39 o 
   7  13   0      200.90      203.27     19.85 o 
   8  13   0       36.50       49.15     27.59 o 
   9  13   0       31.58       20.27     34.16 o 
   0  14   0      549.24      658.16     13.10 o 
   1  14   0       78.75       68.33      6.71 o 
   2  14   0      960.74      989.75     10.18 o 
   3  14   0      794.32      815.94     10.32 o 
   4  14   0      794.64      816.22     15.23 o 
   5  14   0      751.50      762.67     15.75 o 
   6  14   0       71.02       49.01     15.97 o 
   7  14   0       35.31       10.83     18.77 o 
   8  14   0        0.00        5.86     21.89 o 
   9  14   0       48.31       47.23     34.88 o 
   1  15   0        7.73        8.24      6.15 o 
   2  15   0       29.30       33.44      6.68 o 
   3  15   0      528.65      550.05      9.39 o 
   4  15   0       93.45       82.58     12.65 o 
   5  15   0      458.90      417.54     14.22 o 
   6  15   0       40.75       27.08     15.06 o 
   7  15   0      245.04      239.90     22.03 o 
   8  15   0       92.52       91.88     24.53 o 
   9  15   0        4.57        0.00     37.16 o 
   0  16   0        4.16        0.00     10.09 o 
   1  16   0      202.83      217.23      9.24 o 
   2  16   0       73.83       70.25      7.87 o 
   3  16   0      215.14      216.74     10.06 o 
   4  16   0      270.45      283.33     13.31 o 
   5  16   0       53.11       45.96     12.93 o 
   6  16   0     1226.72     1260.68     22.40 o 
   7  16   0       30.17       26.43     19.57 o 
   8  16   0      178.19      126.59     27.67 o 
   9  16   0        0.35        0.00     38.42 o 
   1  17   0      695.09      670.46     10.50 o 
   2  17   0        7.08        9.81      8.19 o 
   3  17   0      637.49      684.93     11.80 o 
   4  17   0      381.18      349.97     14.28 o 
   5  17   0        0.38        0.00     13.67 o 
   6  17   0       21.82       29.02     17.04 o 
   7  17   0       39.28       40.06     19.70 o 
   8  17   0      225.24      262.22     28.02 o 
   0  18   0      214.58      238.46     13.44 o 
   1  18   0        0.40       12.20      7.71 o 
   2  18   0        2.82        1.47      8.90 o 
   3  18   0      119.53      119.85     12.44 o 
   4  18   0        3.98        0.00     13.57 o 
   5  18   0      315.16      313.34     17.39 o 
   6  18   0      111.39       95.88     18.64 o 
   7  18   0       38.31        8.97     23.69 o 
   8  18   0       12.02        0.00     25.64 o 
   1  19   0      102.41      130.83      9.75 o 
   2  19   0       15.76        6.79      9.80 o 
   3  19   0      213.13      185.93     12.44 o 
   4  19   0       23.86       18.82     15.46 o 
   5  19   0       16.74        5.89     17.12 o 
   6  19   0        2.42        0.00     17.49 o 
   7  19   0        1.03        0.00     22.49 o 
   8  19   0        3.88        0.00     28.02 o 
   0  20   0      721.62      733.82     18.78 o 
   1  20   0      484.17      490.66     10.96 o 
   2  20   0        0.22        0.00     10.96 o 
   3  20   0      458.76      444.29     15.90 o 
   4  20   0      126.63      112.42     17.26 o 
   5  20   0       19.94       20.85     19.38 o 
   6  20   0        0.28        0.00     18.65 o 
   7  20   0        3.17        0.00     23.58 o 
   1  21   0       17.89       25.73     10.24 o 
   2  21   0      112.10       86.63     13.52 o 
   3  21   0      294.26      280.58     19.04 o 
   4  21   0        8.57       13.59     17.12 o 
   5  21   0        5.05        6.72     19.41 o 
   6  21   0        0.09        0.00     23.06 o 
   7  21   0        0.52        0.00     26.25 o 
   0  22   0       81.74       97.65     14.89 o 
   1  22   0       45.18       40.25     12.19 o 
   2  22   0       14.98       14.23     13.63 o 
   3  22   0        6.68        0.00     16.59 o 
   4  22   0       74.18       69.50     18.57 o 
   5  22   0       19.28        9.00     21.04 o 
   6  22   0       80.09       89.70     26.05 o 
   1  23   0      135.23       92.93     14.31 o 
   2  23   0      191.66      170.62     15.31 o 
   3  23   0        5.12        0.00     18.55 o 
   4  23   0       67.55       75.65     21.86 o 
   5  23   0        0.04        0.00     22.87 o 
   6  23   0       90.05       69.51     26.55 o 
   0  24   0      100.79       77.46     18.77 o 
   1  24   0       21.78       22.77     12.92 o 
   2  24   0        8.96        6.83     15.17 o 
   3  24   0        0.06        3.63     20.50 o 
   4  24   0       11.11       17.33     22.66 o 
   5  24   0        4.64        1.31     25.07 o 
   1  25   0        5.77        0.19     14.15 o 
   2  25   0        1.68        5.50     15.67 o 
   3  25   0      106.13       95.99     24.91 o 
   4  25   0       41.78       49.72     24.23 o 
   5  25   0       51.93       49.09     27.60 o 
   0  26   0       10.61        1.14     21.15 o 
   1  26   0       29.76       23.37     16.87 o 
   2  26   0        2.61       15.98     18.25 o 
   3  26   0      138.43      163.85     26.90 o 
   4  26   0        0.58        0.00     26.65 o 
   1  27   0       37.48       27.18     18.57 o 
   2  27   0       30.79       65.44     22.53 o 
   3  27   0        3.50       36.76     24.45 o 
   0  28   0        2.60       11.22     29.77 o 
   1  28   0       23.22       25.22     24.19 o 
   2  28   0        4.16        9.87     31.53 o 
 -11   1   1       13.65       24.31     38.32 o 
 -10   1   1       63.51       31.98     30.39 o 
  -9   1   1       46.80       42.73     19.78 o 
  -8   1   1      668.56      653.11     21.24 o 
  -7   1   1       28.53       31.86     11.33 o 
  -6   1   1       18.27       27.60      7.29 o 
  -5   1   1      136.81      139.03      4.19 o 
  -4   1   1      901.33      990.27      8.84 o 
  -3   1   1      102.94      128.21      3.90 o 
  -2   1   1     1870.15     2039.25     21.15 o 
   1   1   1     1698.12     1954.66     12.48 o 
   2   1   1     3667.37     3788.92     28.05 o 
   3   1   1      125.27      110.98      5.07 o 
   4   1   1     3640.40     3860.92     29.58 o 
   5   1   1      354.68      351.51      7.65 o 
   6   1   1      182.23      165.11     10.71 o 
   7   1   1       11.05       11.94     11.99 o 
   8   1   1       34.77       38.23     15.67 o 
   9   1   1        7.16        0.00     19.25 o 
  10   1   1       40.68       34.92     29.70 o 
 -11   2   1       19.50        9.23     39.04 o 
 -10   2   1        1.94       14.12     23.86 o 
  -9   2   1        1.79        2.35     18.77 o 
  -8   2   1       97.11       91.51     16.47 o 
  -7   2   1      168.89      146.63     15.92 o 
  -6   2   1        5.74        5.27      6.11 o 
  -5   2   1      822.11      913.85      8.47 o 
  -4   2   1      417.56      403.27      6.01 o 
  -3   2   1     1675.14     1642.51     13.67 o 
  -2   2   1     6414.82     6537.71     34.85 o 
  -1   2   1     1196.16     1168.36     12.56 o 
   0   2   1    17014.43    16742.66     45.07 o 
   1   2   1     1731.25     1812.50     14.80 o 
   2   2   1      607.26      605.88      9.18 o 
   3   2   1      132.73      133.19      5.24 o 
   4   2   1     4305.12     4334.76     30.51 o 
   5   2   1      206.36      217.09      7.78 o 
   6   2   1        5.48        5.34      8.36 o 
   7   2   1      193.28      201.92     15.07 o 
   8   2   1       85.58      106.05     18.17 o 
   9   2   1       22.37       37.54     23.39 o 
  10   2   1       37.71       31.87     31.30 o 
 -11   3   1       48.95       43.52     31.29 o 
 -10   3   1       25.13        0.00     24.43 o 
  -9   3   1       51.80       58.58     19.08 o 
  -8   3   1      272.80      246.21     19.59 o 
  -7   3   1      317.66      306.11     16.92 o 
  -6   3   1      881.46      912.20     10.13 o 
  -5   3   1      866.66      895.51     11.47 o 
  -4   3   1        3.17        1.75      4.35 o 
  -3   3   1     2959.01     2910.00     26.82 o 
  -2   3   1        5.75        1.07      3.54 o 
  -1   3   1    10977.70    10452.78     76.00 o 
   0   3   1     1111.36     1428.05     11.65 o 
   1   3   1     4299.52     4624.47     42.06 o 
   2   3   1      416.39      367.76      6.53 o 
   3   3   1       63.82       67.91      5.28 o 
   4   3   1      348.49      325.39      6.93 o 
   5   3   1      246.00      213.49      7.74 o 
   6   3   1       23.74       15.03      8.66 o 
   7   3   1       69.94       79.94     13.95 o 
   8   3   1       78.47       70.89     21.62 o 
   9   3   1       14.16       22.86     22.69 o 
  10   3   1       26.47       41.60     36.03 o 
 -11   4   1       73.25      119.99     40.69 o 
 -10   4   1       30.45       22.07     24.58 o 
  -9   4   1       10.93        5.45     18.75 o 
  -8   4   1     1007.27     1028.53     29.34 o 
  -7   4   1       10.06        8.10     12.92 o 
  -6   4   1      230.50      240.92      9.50 o 
  -5   4   1      200.20      211.10      6.31 o 
  -4   4   1      250.55      274.80      5.52 o 
  -3   4   1      188.02      173.86      5.02 o 
  -2   4   1     3758.10     3683.01     28.14 o 
  -1   4   1     1810.67     1761.58     13.46 o 
   0   4   1    20308.86    20316.30     78.86 o 
   1   4   1       40.82       39.13      4.65 o 
   2   4   1     8190.52     8247.92     62.54 o 
   3   4   1      340.36      377.40      7.07 o 
   4   4   1     7869.51     8320.35     59.48 o 
   5   4   1      931.28      892.25     11.54 o 
   6   4   1        5.31       11.18      9.74 o 
   7   4   1      534.90      508.88     26.08 o 
   8   4   1       20.79       16.59     19.02 o 
   9   4   1      346.56      314.12     36.45 o 
  10   4   1      156.12      136.33     42.38 o 
 -11   5   1       14.26        6.09     37.03 o 
 -10   5   1       14.78        0.00     29.00 o 
  -9   5   1       22.37       19.09     18.88 o 
  -8   5   1       48.03       22.12     15.36 o 
  -7   5   1        6.94        7.06     12.57 o 
  -6   5   1       10.58        8.62      8.09 o 
  -5   5   1      354.11      400.50      8.00 o 
  -4   5   1       66.13       57.52      5.80 o 
  -3   5   1      120.41      133.93      3.83 o 
  -2   5   1        6.94        2.30      3.59 o 
  -1   5   1      232.25      208.47      4.37 o 
   0   5   1       11.85        8.75      4.07 o 
   1   5   1      130.50      163.16      5.62 o 
   2   5   1       77.65       87.56      4.83 o 
   3   5   1     1574.51     1685.19     23.65 o 
   4   5   1     1420.61     1467.16     18.27 o 
   5   5   1      117.47       95.80      8.53 o 
   6   5   1     1768.00     1824.76     48.21 o 
   7   5   1      139.49      154.05     19.38 o 
   8   5   1      220.39      154.16     26.10 o 
   9   5   1      120.02      106.67     31.87 o 
  10   5   1        0.01       14.08     38.02 o 
 -11   6   1        4.55        0.00     40.00 o 
 -10   6   1        0.76        0.00     30.57 o 
  -9   6   1      255.00      254.15     30.29 o 
  -8   6   1      117.83      110.43     18.33 o 
  -7   6   1       88.59       75.20     16.29 o 
  -6   6   1      608.54      618.07     18.04 o 
  -5   6   1      253.70      274.66      7.03 o 
  -4   6   1       10.31       12.30      3.95 o 
  -3   6   1       89.15       87.23      3.77 o 
  -2   6   1      918.86      953.90     12.73 o 
  -1   6   1       57.26       68.49      4.15 o 
   0   6   1      612.61      723.00      7.43 o 
   1   6   1       46.24       26.53      4.73 o 
   2   6   1        0.43        0.00      4.92 o 
   3   6   1        1.75        5.26      4.81 o 
   4   6   1       60.04       61.63      7.35 o 
   5   6   1      721.76      672.61     10.49 o 
   6   6   1       97.85       93.66     12.26 o 
   7   6   1     1152.78     1171.71     31.23 o 
   8   6   1       43.95       61.90     24.38 o 
   9   6   1       23.95       18.47     29.69 o 
  10   6   1        0.79        0.00     36.27 o 
 -10   7   1        5.45        4.22     32.49 o 
  -9   7   1       24.65       12.99     23.97 o 
  -8   7   1        8.35        1.04     17.94 o 
  -7   7   1      367.26      334.32     17.44 o 
  -6   7   1      116.28      106.68     10.11 o 
  -5   7   1      425.20      404.15      7.84 o 
  -4   7   1      482.82      417.35      5.24 o 
  -3   7   1       40.25       55.07      3.79 o 
  -2   7   1     2120.26     2286.07     24.78 o 
  -1   7   1      629.97      682.95      6.33 o 
   0   7   1      219.05      213.16      4.79 o 
   1   7   1      416.56      387.12      6.55 o 
   2   7   1     3368.05     3235.70     43.46 o 
   3   7   1      367.55      386.84      6.77 o 
   4   7   1       45.16       35.28      7.37 o 
   5   7   1      249.26      253.90      9.46 o 
   6   7   1        4.91       10.03     11.48 o 
   7   7   1        1.57        1.45     14.18 o 
   8   7   1      813.54      796.18     71.46 o 
   9   7   1      100.45      106.15     33.17 o 
  10   7   1      332.06      346.76     45.64 o 
 -10   8   1      130.02      101.07     33.29 o 
  -9   8   1       52.10       62.97     25.66 o 
  -8   8   1      364.86      330.85     24.82 o 
  -7   8   1      408.48      397.14     16.58 o 
  -6   8   1      121.12      119.24     10.41 o 
  -5   8   1      140.02      153.38      7.60 o 
  -4   8   1     1026.30     1020.61      8.47 o 
  -3   8   1     1232.31     1229.06     14.24 o 
  -2   8   1       36.63       43.38      4.52 o 
  -1   8   1      667.34      683.91      6.64 o 
   0   8   1      915.91      979.33      8.37 o 
   1   8   1     1646.90     1575.53     17.11 o 
   2   8   1      504.61      515.36      8.64 o 
   3   8   1       73.50       65.39      5.77 o 
   4   8   1        0.69        5.39      5.95 o 
   5   8   1      609.57      581.28     15.85 o 
   6   8   1       80.53       73.09     14.06 o 
   7   8   1      151.64      171.39     18.73 o 
   8   8   1        0.37        0.00     24.25 o 
   9   8   1      134.59      141.09     36.85 o 
  10   8   1        4.83        4.29     39.38 o 
 -10   9   1       25.28       31.89     33.15 o 
  -9   9   1       27.31       28.33     26.94 o 
  -8   9   1        5.14        6.08     20.78 o 
  -7   9   1       71.94       55.47     13.79 o 
  -6   9   1       35.70       31.38     10.05 o 
  -5   9   1      146.75      131.95      8.23 o 
  -4   9   1       15.01        5.34      4.70 o 
  -3   9   1       56.76       57.99      4.76 o 
  -2   9   1       20.77       16.10      4.52 o 
  -1   9   1      107.13       93.61      4.40 o 
   0   9   1     1082.15      910.64      8.07 o 
   1   9   1     1035.75      853.06      7.79 o 
   2   9   1       56.32       61.98      5.81 o 
   3   9   1        4.74        1.09      5.15 o 
   4   9   1      681.98      722.91      9.95 o 
   5   9   1     1018.94     1002.46     19.74 o 
   6   9   1       31.95       33.70     13.23 o 
   7   9   1      602.39      586.78     16.94 o 
   8   9   1       87.02       48.89     27.46 o 
   9   9   1       27.01       25.64     35.15 o 
 -10  10   1       14.25        0.00     33.94 o 
  -9  10   1       69.65       39.38     27.04 o 
  -8  10   1      464.08      446.10     29.09 o 
  -7  10   1      395.90      389.30     15.30 o 
  -6  10   1       14.63       17.15      9.62 o 
  -5  10   1       36.40       39.95      8.53 o 
  -4  10   1      111.82      101.76      6.07 o 
  -3  10   1      248.42      268.90      5.57 o 
  -2  10   1       81.98       83.91      5.36 o 
  -1  10   1      740.70      799.79      7.59 o 
   0  10   1      170.76      184.44      5.17 o 
   1  10   1       75.38       90.27      5.08 o 
   2  10   1      196.95      182.03      5.83 o 
   3  10   1      290.85      324.80      6.64 o 
   4  10   1       33.41       32.67      7.56 o 
   5  10   1      666.79      638.51     16.85 o 
   6  10   1      474.12      503.29     18.01 o 
   7  10   1      684.04      676.17     16.45 o 
   8  10   1        6.35        0.00     29.88 o 
   9  10   1        2.92        0.00     35.64 o 
 -10  11   1       55.09       55.67     35.14 o 
  -9  11   1      275.69      273.08     36.12 o 
  -8  11   1      103.38       80.01     28.26 o 
  -7  11   1      346.05      374.29     15.97 o 
  -6  11   1       99.02      100.33     12.01 o 
  -5  11   1       18.53       15.99      8.26 o 
  -4  11   1        7.79        7.83      6.19 o 
  -3  11   1      123.38      160.95      6.00 o 
  -2  11   1      494.76      397.99      6.55 o 
  -1  11   1     2074.73     2084.96     17.48 o 
   0  11   1     1462.40     1491.62     12.16 o 
   1  11   1     7572.66     8012.75     54.62 o 
   2  11   1       54.61       48.65      5.83 o 
   3  11   1     1000.37     1067.56     11.49 o 
   4  11   1      219.01      210.75      7.98 o 
   5  11   1       76.78       63.44     10.44 o 
   6  11   1        0.42        0.00     11.97 o 
   7  11   1      131.73      130.13     17.21 o 
   8  11   1        2.09        0.00     27.69 o 
   9  11   1       63.82       75.88     35.20 o 
 -10  12   1        1.52        2.53     38.71 o 
  -9  12   1        9.30        5.99     29.59 o 
  -8  12   1       19.90        8.62     24.03 o 
  -7  12   1      315.64      321.16     16.74 o 
  -6  12   1      552.96      555.36     13.92 o 
  -5  12   1       16.77       13.77      8.32 o 
  -4  12   1      485.94      464.47      8.98 o 
  -3  12   1      271.85      217.14      6.54 o 
  -2  12   1      399.58      381.61      6.92 o 
  -1  12   1      368.57      430.85      7.15 o 
   0  12   1       62.92       55.07      5.75 o 
   1  12   1     2743.71     2828.11     23.90 o 
   2  12   1      142.99      154.09      6.57 o 
   3  12   1       53.04       59.54      6.65 o 
   4  12   1       54.65       62.62      7.95 o 
   5  12   1       29.72       19.02     10.04 o 
   6  12   1       84.02       68.58     14.50 o 
   7  12   1      144.10      157.85     18.26 o 
   8  12   1        2.47        0.00     29.26 o 
   9  12   1       13.06       31.49     35.14 o 
 -10  13   1        6.89        5.40     38.14 o 
  -9  13   1       29.98       21.98     31.03 o 
  -8  13   1        8.52        1.58     23.82 o 
  -7  13   1      738.93      765.29     18.20 o 
  -6  13   1      136.77      121.50     13.78 o 
  -5  13   1       98.85       92.35     10.76 o 
  -4  13   1      838.40      826.88     14.81 o 
  -3  13   1        0.95        2.64      6.38 o 
  -2  13   1       41.97       60.73      6.49 o 
  -1  13   1      750.76      858.81      8.33 o 
   0  13   1        1.08        1.69      5.15 o 
   1  13   1      168.02      219.66      6.56 o 
   2  13   1       75.93       53.14      7.04 o 
   3  13   1       70.15       59.97      7.41 o 
   4  13   1      176.58      168.17      8.98 o 
   5  13   1      270.17      250.51     14.02 o 
   6  13   1        8.65        5.32     13.16 o 
   7  13   1       33.41       30.04     15.50 o 
   8  13   1        2.22        2.40     23.11 o 
   9  13   1       64.50      100.90     36.46 o 
  -9  14   1       56.35       47.08     32.79 o 
  -8  14   1      103.63       90.69     21.71 o 
  -7  14   1       18.91       10.89     15.64 o 
  -6  14   1      126.72      113.62     15.31 o 
  -5  14   1       41.85       35.63     10.10 o 
  -4  14   1       62.09       68.31      9.17 o 
  -3  14   1      515.63      503.69      9.86 o 
  -2  14   1      820.95      812.61      9.65 o 
  -1  14   1       78.02       92.83      6.68 o 
   0  14   1      156.20      153.24      6.46 o 
   1  14   1      511.84      522.91      8.18 o 
   2  14   1       38.25       31.60      6.99 o 
   3  14   1       56.71       59.26      8.25 o 
   4  14   1      144.71      132.87     11.42 o 
   5  14   1       65.37       59.98     12.27 o 
   6  14   1       88.40       61.22     13.95 o 
   7  14   1      119.20      127.34     19.42 o 
   8  14   1        3.75        0.00     23.69 o 
   9  14   1        6.44        3.43     37.78 o 
  -9  15   1        5.18        8.93     33.08 o 
  -8  15   1        0.01        0.00     22.64 o 
  -7  15   1      193.10      137.31     18.22 o 
  -6  15   1      133.00      112.61     15.90 o 
  -5  15   1      297.82      267.88     12.27 o 
  -4  15   1      256.09      245.88     10.35 o 
  -3  15   1       78.66       65.72      8.73 o 
  -2  15   1      177.43      195.55      8.09 o 
  -1  15   1      100.72      119.12      7.33 o 
   0  15   1      315.02      311.04      7.31 o 
   1  15   1      435.47      449.60      8.12 o 
   2  15   1      213.28      204.21      8.86 o 
   3  15   1        8.24        3.59      8.10 o 
   4  15   1       66.26       52.43     10.79 o 
   5  15   1      492.15      498.17     16.78 o 
   6  15   1       30.54       27.38     16.40 o 
   7  15   1        5.38        0.00     19.47 o 
   8  15   1        3.41        0.00     23.96 o 
  -9  16   1       56.00       18.55     38.22 o 
  -8  16   1       60.95       50.54     22.00 o 
  -7  16   1        2.97        0.00     16.79 o 
  -6  16   1        0.85        0.00     14.02 o 
  -5  16   1       67.80       49.06     11.51 o 
  -4  16   1      129.72      119.56     11.57 o 
  -3  16   1      535.72      514.04      9.97 o 
  -2  16   1       23.48       29.09      8.22 o 
  -1  16   1      725.93      790.38     10.25 o 
   0  16   1      376.65      403.07      8.27 o 
   1  16   1      176.27      149.42      8.38 o 
   2  16   1      760.23      758.40     11.33 o 
   3  16   1      462.78      493.93     10.22 o 
   4  16   1      430.91      448.47     15.13 o 
   5  16   1        9.52        0.00     15.26 o 
   6  16   1       74.70       66.48     18.55 o 
   7  16   1        1.69        0.00     20.00 o 
   8  16   1       18.63       10.86     24.52 o 
  -9  17   1        2.79        0.00     39.59 o 
  -8  17   1      202.20      205.52     25.53 o 
  -7  17   1      174.09      194.15     20.00 o 
  -6  17   1       10.59        0.00     15.06 o 
  -5  17   1       29.48       15.71     11.88 o 
  -4  17   1       46.22       34.55     10.87 o 
  -3  17   1        0.42        0.00      9.82 o 
  -2  17   1      943.58      988.34     14.12 o 
  -1  17   1      244.52      249.31      8.94 o 
   0  17   1       82.95       74.40      8.11 o 
   1  17   1        0.00        1.14      7.83 o 
   2  17   1       94.12       85.16      9.33 o 
   3  17   1      312.64      338.44     11.02 o 
   4  17   1      197.26      193.98     15.96 o 
   5  17   1       54.01       22.71     18.11 o 
   6  17   1       55.97       48.52     18.36 o 
   7  17   1      194.38      207.53     24.97 o 
   8  17   1       87.65      154.22     29.45 o 
  -8  18   1       17.29       16.00     25.57 o 
  -7  18   1       39.65       26.81     19.19 o 
  -6  18   1        0.10        0.00     15.50 o 
  -5  18   1      522.84      545.98     15.18 o 
  -4  18   1       53.95       37.32     14.12 o 
  -3  18   1       22.06        4.78     10.66 o 
  -2  18   1        0.24       14.79      8.98 o 
  -1  18   1      699.66      729.23     11.52 o 
   0  18   1       42.51       44.09      8.09 o 
   1  18   1       70.52       65.20      9.02 o 
   2  18   1       89.26       91.03     10.90 o 
   3  18   1       28.33       23.08     10.66 o 
   4  18   1       30.65       19.90     13.68 o 
   5  18   1      373.30      349.14     21.10 o 
   6  18   1       49.04       53.61     19.75 o 
   7  18   1        1.14        0.00     22.58 o 
   8  18   1      159.32      162.18     29.46 o 
  -8  19   1       92.94       94.12     24.40 o 
  -7  19   1      203.52      189.79     23.03 o 
  -6  19   1       16.87       10.29     16.41 o 
  -5  19   1      149.61      116.28     16.65 o 
  -4  19   1       64.47       62.26     15.55 o 
  -3  19   1       32.81       27.27     12.87 o 
  -2  19   1      440.56      432.55     11.46 o 
  -1  19   1      295.77      318.30     11.37 o 
   0  19   1       23.84       22.12      8.52 o 
   1  19   1        7.58        0.00      9.58 o 
   2  19   1       59.10       57.48     10.24 o 
   3  19   1      593.24      591.97     14.36 o 
   4  19   1       56.49       64.35     14.89 o 
   5  19   1      187.32      162.17     19.74 o 
   6  19   1       24.53        8.69     22.73 o 
   7  19   1        3.89        1.81     25.12 o 
  -8  20   1        7.21        7.93     25.34 o 
  -7  20   1        3.98        0.00     22.07 o 
  -6  20   1        0.81        0.00     19.77 o 
  -5  20   1       76.72       81.89     15.99 o 
  -4  20   1      143.42      101.01     17.93 o 
  -3  20   1      156.10      146.20     14.40 o 
  -2  20   1       69.62       59.80     11.22 o 
  -1  20   1      439.00      451.28     11.48 o 
   0  20   1        6.22        0.94      9.25 o 
   1  20   1        2.44        0.00      9.47 o 
   2  20   1      356.98      317.90     13.95 o 
   3  20   1        0.40        0.00     13.22 o 
   4  20   1      181.21      147.54     21.74 o 
   5  20   1       19.06       18.16     18.64 o 
   6  20   1        2.49        0.00     22.70 o 
   7  20   1       42.37       45.37     26.26 o 
  -7  21   1       16.38       19.20     23.34 o 
  -6  21   1       85.12       82.57     21.20 o 
  -5  21   1      133.48      139.80     18.00 o 
  -4  21   1      175.11      159.66     17.63 o 
  -3  21   1      328.22      344.75     17.26 o 
  -2  21   1      174.96      176.14     12.89 o 
  -1  21   1      219.59      226.45     12.43 o 
   0  21   1        7.53        0.00     10.55 o 
   1  21   1        4.03       20.30      9.65 o 
   2  21   1       67.49       47.17     13.14 o 
   3  21   1      159.68      133.10     19.49 o 
   4  21   1        0.39       12.32     17.82 o 
   5  21   1      115.61      108.18     23.41 o 
   6  21   1       37.58       51.33     24.65 o 
  -7  22   1        1.72        0.00     24.38 o 
  -6  22   1      113.96      145.58     21.61 o 
  -5  22   1      292.58      342.94     19.12 o 
  -4  22   1       42.40       27.58     16.67 o 
  -3  22   1      148.25      162.13     17.05 o 
  -2  22   1      279.27      310.99     13.50 o 
  -1  22   1      353.08      402.03     13.11 o 
   0  22   1       37.19       18.75     11.77 o 
   1  22   1      434.66      431.48     12.64 o 
   2  22   1      181.12      131.08     14.97 o 
   3  22   1       69.19       35.64     18.48 o 
   4  22   1       29.00       13.22     20.71 o 
   5  22   1       31.39       14.16     24.57 o 
   6  22   1       28.04       23.08     29.94 o 
  -6  23   1      113.04      146.87     22.76 o 
  -5  23   1       23.21       46.67     19.46 o 
  -4  23   1        4.73       11.52     17.96 o 
  -3  23   1       11.22       18.46     17.00 o 
  -2  23   1       77.45       68.97     13.52 o 
  -1  23   1      192.84      171.31     15.90 o 
   0  23   1       99.45       74.71     13.74 o 
   1  23   1       52.36       41.94     13.65 o 
   2  23   1        0.76        1.67     14.85 o 
   3  23   1        0.00        0.00     19.32 o 
   4  23   1       27.49        3.73     22.04 o 
   5  23   1        1.79        0.00     26.41 o 
   6  23   1        0.03        0.00     31.23 o 
  -6  24   1       17.09       23.07     27.61 o 
  -5  24   1      223.97      302.66     26.71 o 
  -4  24   1       45.68       38.67     22.57 o 
  -3  24   1      101.72      122.32     22.93 o 
  -2  24   1       64.04       50.58     15.56 o 
  -1  24   1        0.32        2.53     14.49 o 
   0  24   1      113.22      114.14     15.45 o 
   1  24   1      127.79       97.41     15.94 o 
   2  24   1        2.50        8.07     16.61 o 
   3  24   1      110.41       84.18     23.54 o 
   4  24   1       45.81       22.37     23.84 o 
   5  24   1        3.03        0.00     29.62 o 
  -5  25   1      188.60      216.89     28.70 o 
  -4  25   1        6.82        0.00     24.39 o 
  -3  25   1        9.90       17.15     19.66 o 
  -2  25   1        6.20       14.29     15.65 o 
  -1  25   1       67.79       37.43     15.36 o 
   0  25   1        4.11       10.93     16.64 o 
   1  25   1        4.15        4.83     17.45 o 
   2  25   1       16.55       10.07     18.70 o 
   3  25   1      130.96      144.70     24.71 o 
   4  25   1        0.88        7.38     25.42 o 
  -4  26   1        4.06        0.00     26.30 o 
  -3  26   1      104.04       93.76     23.06 o 
  -2  26   1       66.64       48.48     18.87 o 
  -1  26   1       10.92       21.34     16.88 o 
   0  26   1       31.24       19.88     17.96 o 
   1  26   1        0.12        0.00     20.12 o 
   2  26   1       18.44       10.28     21.16 o 
   3  26   1        0.19        2.52     26.07 o 
   4  26   1       10.69       15.18     28.98 o 
  -3  27   1        7.32       24.07     24.30 o 
  -2  27   1       30.72        5.55     23.11 o 
  -1  27   1       32.62       28.51     20.00 o 
   0  27   1       74.60      100.60     20.17 o 
   1  27   1        5.45        0.00     21.87 o 
   2  27   1        3.82        0.00     26.57 o 
   3  27   1       57.97       82.63     32.97 o 
  -2  28   1       42.06       57.87     26.52 o 
  -1  28   1        5.05        0.00     22.69 o 
   0  28   1       34.14       50.72     20.56 o 
   1  28   1        0.30        7.35     23.73 o 
 -11   0   2        3.40       15.43     47.10 o 
 -10   0   2        3.18        0.00     48.72 o 
  -9   0   2     1337.46     1369.42     52.37 o 
  -8   0   2      853.01      935.41     41.01 o 
  -7   0   2      588.24      575.88     19.61 o 
  -6   0   2      416.96      397.98     15.70 o 
  -5   0   2      876.84      891.68      8.38 o 
  -4   0   2      230.60      268.28      4.64 o 
  -3   0   2     1352.80     1403.52      8.97 o 
  -2   0   2     5767.95     6307.91     31.39 o 
  -1   0   2    17119.19    16224.42    105.27 o 
   0   0   2    20103.12    19679.78     71.95 o 
   1   0   2     6275.76     6326.97     41.05 o 
   2   0   2      716.57      678.11     25.08 o 
   3   0   2      870.04      954.31     28.01 o 
   4   0   2      437.75      464.10     14.94 o 
   5   0   2        1.33        1.30     10.38 o 
   6   0   2      414.21      398.57     14.72 o 
   7   0   2       47.73       42.16     21.32 o 
   8   0   2       34.01       43.63     25.09 o 
   9   0   2       93.34       99.40     34.33 o 
 -11   1   2       17.67        0.00     34.31 o 
 -10   1   2       56.26       37.76     31.26 o 
  -9   1   2      126.11      132.85     27.23 o 
  -8   1   2      331.42      370.00     17.82 o 
  -7   1   2      523.62      522.37     12.06 o 
  -6   1   2      147.70      153.89      9.14 o 
  -5   1   2       10.47       13.41      4.89 o 
  -4   1   2      736.96      711.89      6.67 o 
  -3   1   2     1397.98     1356.06      8.88 o 
  -2   1   2        0.16        2.68      3.41 o 
  -1   1   2     3876.93     4225.80     29.02 o 
   0   1   2      110.49       80.64      4.54 o 
   1   1   2      367.53      328.79      7.26 o 
   2   1   2       12.17        4.05      4.60 o 
   3   1   2      414.41      413.10      8.36 o 
   4   1   2      118.26      100.93      7.51 o 
   5   1   2      501.76      483.27      9.37 o 
   6   1   2        3.44        0.00      8.77 o 
   7   1   2      375.12      359.98     17.87 o 
   8   1   2      135.04      135.42     19.59 o 
   9   1   2        1.17        2.48     22.54 o 
 -11   2   2        1.25        0.05     36.66 o 
 -10   2   2        3.39        9.57     28.67 o 
  -9   2   2       68.08       93.13     20.81 o 
  -8   2   2      134.69      123.21     17.96 o 
  -7   2   2        4.89        0.00     11.16 o 
  -6   2   2      102.99       92.04      8.82 o 
  -5   2   2        1.33        0.00      4.67 o 
  -4   2   2     1398.04     1578.57     17.07 o 
  -3   2   2      352.41      244.25      5.19 o 
  -2   2   2      108.55      150.65      4.22 o 
  -1   2   2      124.53      160.23      4.71 o 
   0   2   2     2506.88     2369.46     19.74 o 
   1   2   2     1249.00     1346.62     19.86 o 
   2   2   2      430.37      443.50      6.17 o 
   3   2   2       11.73       12.37      5.51 o 
   4   2   2      562.23      619.72      9.48 o 
   5   2   2       34.81       21.30      7.50 o 
   6   2   2       77.24       84.35     10.20 o 
   7   2   2      271.79      243.20     17.58 o 
   8   2   2        4.36        0.00     18.09 o 
   9   2   2        0.26        9.90     22.51 o 
 -11   3   2       61.96       62.12     37.32 o 
 -10   3   2       35.79       37.45     22.66 o 
  -9   3   2      122.36       97.35     21.34 o 
  -8   3   2        4.27        0.00     15.62 o 
  -7   3   2      279.74      252.31     13.19 o 
  -6   3   2      375.25      383.21      7.48 o 
  -5   3   2       51.55       41.98      5.58 o 
  -4   3   2       72.99       71.68      4.60 o 
  -3   3   2     1817.47     1778.63     15.78 o 
  -2   3   2     2126.09     2079.69     16.02 o 
  -1   3   2     4625.14     5042.28     44.52 o 
   0   3   2      171.01      187.72      5.07 o 
   1   3   2      806.86      715.09     11.46 o 
   2   3   2      566.44      596.12      9.49 o 
   3   3   2     2210.72     2168.19     33.65 o 
   4   3   2       22.52       16.35      6.31 o 
   5   3   2      495.82      486.69      9.56 o 
   6   3   2      161.37      147.13     12.72 o 
   7   3   2      140.25      124.76     17.07 o 
   8   3   2       35.93       34.79     18.89 o 
   9   3   2        4.56       17.26     31.64 o 
 -11   4   2       29.05       43.94     36.78 o 
 -10   4   2       32.69       27.53     23.50 o 
  -9   4   2      318.41      292.56     22.76 o 
  -8   4   2      340.15      313.41     18.72 o 
  -7   4   2      484.01      491.73     14.10 o 
  -6   4   2       20.68       22.06      6.08 o 
  -5   4   2      210.00      200.73      5.74 o 
  -4   4   2        0.50        3.24      4.27 o 
  -3   4   2      132.32      142.09      4.86 o 
  -2   4   2     1578.82     1731.88     11.58 o 
  -1   4   2     2475.88     2694.81     27.30 o 
   0   4   2      144.54      119.36      5.02 o 
   1   4   2      416.54      361.72      7.09 o 
   2   4   2     1217.31     1197.99     19.10 o 
   3   4   2       36.71       43.42      5.88 o 
   4   4   2        5.42        7.48      6.50 o 
   5   4   2        4.57        5.10      7.68 o 
   6   4   2       94.55       82.57     11.82 o 
   7   4   2      227.26      231.37     20.97 o 
   8   4   2       20.69       17.64     25.53 o 
   9   4   2      194.37      203.85     36.59 o 
 -11   5   2        4.24        3.01     34.97 o 
 -10   5   2        0.69        0.00     23.85 o 
  -9   5   2       19.36       11.56     19.41 o 
  -8   5   2      693.49      709.17     21.60 o 
  -7   5   2       18.95       22.43     11.01 o 
  -6   5   2       61.15       48.38      6.70 o 
  -5   5   2      130.75      144.22      6.11 o 
  -4   5   2       32.09       38.27      5.22 o 
  -3   5   2      327.09      310.47      4.08 o 
  -2   5   2      293.02      297.64      5.63 o 
  -1   5   2     1399.87     1539.58     17.13 o 
   0   5   2     6324.48     6164.47     56.01 o 
   1   5   2     1490.34     1463.96     11.64 o 
   2   5   2      743.55      746.56      8.43 o 
   3   5   2       21.12       15.42      6.16 o 
   4   5   2     3107.56     3168.49     31.90 o 
   5   5   2      381.02      373.13     10.21 o 
   6   5   2      134.50      125.32     13.17 o 
   7   5   2      157.74      178.03     17.64 o 
   8   5   2        7.84        0.00     25.11 o 
   9   5   2       30.50       17.21     33.16 o 
 -11   6   2        0.95        4.09     33.73 o 
 -10   6   2       57.51       93.66     37.96 o 
  -9   6   2      231.51      212.38     25.37 o 
  -8   6   2        3.03        0.00     15.62 o 
  -7   6   2       34.52       32.62     11.84 o 
  -6   6   2      649.46      674.57      8.84 o 
  -5   6   2        1.32        1.08      5.29 o 
  -4   6   2      421.35      370.05      6.28 o 
  -3   6   2      306.88      276.49      4.24 o 
  -2   6   2      836.55      788.61      8.39 o 
  -1   6   2      341.79      353.76      7.37 o 
   0   6   2        0.15       31.89      9.20 o 
   1   6   2     2115.33     1924.43     16.69 o 
   2   6   2        0.14        0.00      4.91 o 
   3   6   2      657.54      638.59      9.18 o 
   4   6   2        0.37        0.02      7.16 o 
   5   6   2      136.38      129.70     10.80 o 
   6   6   2      657.82      628.76     15.19 o 
   7   6   2      315.18      339.17     19.87 o 
   8   6   2        3.20        0.00     26.37 o 
   9   6   2       68.47       49.25     32.85 o 
 -11   7   2        7.50       12.45     35.28 o 
 -10   7   2       55.78       65.13     30.16 o 
  -9   7   2       10.50       35.38     23.97 o 
  -8   7   2       50.64       53.39     17.34 o 
  -7   7   2      156.95      138.84     14.40 o 
  -6   7   2       10.12       10.92      6.88 o 
  -5   7   2      418.31      424.83      7.59 o 
  -4   7   2     1084.82     1084.14     12.61 o 
  -3   7   2      319.54      293.04      4.80 o 
  -2   7   2      212.42      251.52      5.05 o 
  -1   7   2      708.28      655.63      8.05 o 
   0   7   2     9140.46     9326.53    104.63 o 
   1   7   2      706.40      752.54     13.05 o 
   2   7   2      230.28      192.89      5.74 o 
   3   7   2        7.26       11.81      5.64 o 
   4   7   2      308.39      267.77      8.74 o 
   5   7   2     1481.44     1516.41     25.27 o 
   6   7   2       43.00       49.72     14.58 o 
   7   7   2       36.31       16.54     17.21 o 
   8   7   2       41.93       61.49     26.98 o 
   9   7   2       65.64       94.50     35.60 o 
 -11   8   2       17.19       23.47     39.15 o 
 -10   8   2       18.96       13.80     28.42 o 
  -9   8   2       94.49      118.09     28.38 o 
  -8   8   2      124.18      104.81     25.69 o 
  -7   8   2       91.09       76.03     13.21 o 
  -6   8   2       58.33       48.34      8.09 o 
  -5   8   2       39.33       49.20      6.80 o 
  -4   8   2       14.93       18.61      4.72 o 
  -3   8   2       11.37        8.19      4.25 o 
  -2   8   2      750.49      830.63      7.42 o 
  -1   8   2     1044.03     1218.14     13.89 o 
   0   8   2      318.56      291.12      7.40 o 
   1   8   2       92.63       67.94      5.96 o 
   2   8   2      254.92      263.50      7.70 o 
   3   8   2      247.97      255.29      6.83 o 
   4   8   2        0.00        0.00      8.04 o 
   5   8   2       16.12       19.97     10.07 o 
   6   8   2      180.32      191.00     17.22 o 
   7   8   2       57.88       55.14     17.58 o 
   8   8   2       45.47       41.79     27.25 o 
   9   8   2        5.20        0.60     33.16 o 
 -11   9   2       38.48       64.34     37.71 o 
 -10   9   2       28.32       14.04     30.37 o 
  -9   9   2        0.21        4.16     23.91 o 
  -8   9   2        9.44        9.28     19.95 o 
  -7   9   2       43.34       29.66     11.64 o 
  -6   9   2       15.08        8.84      7.52 o 
  -5   9   2        9.84        5.68      6.65 o 
  -4   9   2       79.76       76.71      6.41 o 
  -3   9   2       14.03       14.82      4.51 o 
  -2   9   2      146.69      148.10      4.41 o 
  -1   9   2     1537.21     1470.27     14.55 o 
   0   9   2       21.74       22.36      5.71 o 
   1   9   2      110.13      117.47      6.81 o 
   2   9   2      227.13      214.98      6.05 o 
   3   9   2        5.78        0.00      6.64 o 
   4   9   2        8.23        0.00      8.15 o 
   5   9   2        0.13        4.75     11.57 o 
   6   9   2      533.46      562.70     23.67 o 
   7   9   2      101.80      102.33     19.84 o 
   8   9   2       40.33       11.43     29.55 o 
   9   9   2       26.09       21.63     36.12 o 
 -10  10   2       63.80       90.90     33.82 o 
  -9  10   2      115.38      110.11     28.48 o 
  -8  10   2        6.59        0.00     20.49 o 
  -7  10   2        8.75       10.03     10.70 o 
  -6  10   2       77.13       84.36      9.52 o 
  -5  10   2       45.07       44.43      7.92 o 
  -4  10   2      178.98      168.50      7.02 o 
  -3  10   2      191.83      176.33      5.55 o 
  -2  10   2      530.11      599.20      7.02 o 
  -1  10   2      648.01      606.36      7.03 o 
   0  10   2     1350.19     1384.95     18.35 o 
   1  10   2     2500.28     2459.45     31.59 o 
   2  10   2       51.03       51.15      7.28 o 
   3  10   2       22.22       15.38      7.00 o 
   4  10   2      745.19      776.92     11.43 o 
   5  10   2      923.67      955.58     24.38 o 
   6  10   2       19.50       10.86     14.89 o 
   7  10   2       61.98       50.90     19.67 o 
   8  10   2       62.59       41.83     31.00 o 
   9  10   2       11.89       12.89     37.02 o 
 -10  11   2        2.93        0.00     33.29 o 
  -9  11   2      387.54      383.61     32.92 o 
  -8  11   2       69.92       62.67     19.49 o 
  -7  11   2       28.25       39.56     11.72 o 
  -6  11   2       24.52       29.57      8.58 o 
  -5  11   2      285.57      299.29      8.95 o 
  -4  11   2       42.88       33.26      6.48 o 
  -3  11   2      230.65      206.19      5.97 o 
  -2  11   2      187.63      177.33      5.55 o 
  -1  11   2       21.44       11.33      4.56 o 
   0  11   2     2353.01     2245.92     15.92 o 
   1  11   2      216.70      200.53      7.55 o 
   2  11   2     1689.70     1797.26     24.35 o 
   3  11   2      229.24      222.27      8.72 o 
   4  11   2      111.02       92.15      9.96 o 
   5  11   2      380.37      372.28     14.75 o 
   6  11   2      168.93      139.86     19.09 o 
   7  11   2       39.18       40.49     19.29 o 
   8  11   2        0.04        0.00     31.15 o 
   9  11   2       42.30       46.11     38.46 o 
 -10  12   2       22.42       23.00     37.02 o 
  -9  12   2      338.62      306.88     36.41 o 
  -8  12   2       27.50       30.80     20.04 o 
  -7  12   2      226.58      219.90     13.61 o 
  -6  12   2        0.23        0.00      9.13 o 
  -5  12   2       31.61       32.20      8.54 o 
  -4  12   2        0.05        0.00      6.74 o 
  -3  12   2        1.36        5.76      5.45 o 
  -2  12   2       47.95       47.97      5.87 o 
  -1  12   2      140.37      125.98      5.51 o 
   0  12   2      172.39      168.15      6.70 o 
   1  12   2       48.62       37.74      6.14 o 
   2  12   2        1.23        1.87      6.84 o 
   3  12   2        1.29        2.63      7.63 o 
   4  12   2      666.93      728.28     12.33 o 
   5  12   2      122.55      105.03     16.11 o 
   6  12   2      873.45      881.41     22.86 o 
   7  12   2       24.97       12.84     16.81 o 
   8  12   2       10.70        0.00     23.29 o 
 -10  13   2       99.46      105.59     41.38 o 
  -9  13   2        7.87       14.26     30.28 o 
  -8  13   2      280.74      284.09     22.67 o 
  -7  13   2       51.75       54.15     12.82 o 
  -6  13   2        1.83        0.00      9.68 o 
  -5  13   2       31.85       26.95      8.73 o 
  -4  13   2       11.36        5.39      7.44 o 
  -3  13   2        7.78        2.87      5.67 o 
  -2  13   2      376.41      407.50      7.44 o 
  -1  13   2      299.02      290.59      6.64 o 
   0  13   2      348.07      342.30      7.21 o 
   1  13   2      144.14      140.76      7.12 o 
   2  13   2       11.65       11.35      6.59 o 
   3  13   2      264.73      254.65     10.22 o 
   4  13   2      104.44       93.97     10.81 o 
   5  13   2        9.32        5.23     12.14 o 
   6  13   2        7.08        9.02     14.48 o 
   7  13   2       13.34        3.02     17.75 o 
   8  13   2       13.27        0.00     23.70 o 
 -10  14   2       31.98       15.45     41.33 o 
  -9  14   2        0.19        0.00     31.89 o 
  -8  14   2      224.09      190.25     23.05 o 
  -7  14   2       94.21       72.16     14.93 o 
  -6  14   2       37.34       35.49     10.45 o 
  -5  14   2        0.34        0.00      8.79 o 
  -4  14   2      246.81      221.76      9.17 o 
  -3  14   2      299.54      294.55      7.61 o 
  -2  14   2      102.50      102.49      8.44 o 
  -1  14   2      707.51      744.52      9.08 o 
   0  14   2      144.89      120.61      7.44 o 
   1  14   2      223.42      250.53      7.73 o 
   2  14   2      158.55      156.11      8.97 o 
   3  14   2      146.10      145.68      9.53 o 
   4  14   2     1032.65     1058.55     13.57 o 
   5  14   2        4.86        1.26     11.63 o 
   6  14   2       89.74       63.65     16.32 o 
   7  14   2       65.29       55.35     18.52 o 
   8  14   2        5.21        0.00     23.79 o 
  -9  15   2      387.05      402.09     40.52 o 
  -8  15   2       76.28       76.44     18.21 o 
  -7  15   2      794.59      814.23     19.88 o 
  -6  15   2      271.39      281.05     13.55 o 
  -5  15   2       51.89       45.77     10.56 o 
  -4  15   2      266.56      267.39     10.14 o 
  -3  15   2      413.57      434.89      8.34 o 
  -2  15   2       26.08       21.90      7.24 o 
  -1  15   2      760.21      814.38     10.03 o 
   0  15   2        1.63        0.00      6.26 o 
   1  15   2       54.01       47.16      7.31 o 
   2  15   2      369.30      385.39      9.09 o 
   3  15   2      501.08      535.56     10.54 o 
   4  15   2      225.28      197.21     13.29 o 
   5  15   2      131.03      121.59     15.02 o 
   6  15   2        1.30        0.00     16.44 o 
   7  15   2        0.21        0.00     20.02 o 
   8  15   2        0.88        0.00     24.28 o 
  -9  16   2       38.54       37.47     37.65 o 
  -8  16   2       58.96       63.28     19.10 o 
  -7  16   2      363.30      348.32     18.12 o 
  -6  16   2     1053.39     1116.68     16.68 o 
  -5  16   2      384.12      367.35     12.22 o 
  -4  16   2      186.37      155.95     10.70 o 
  -3  16   2      327.90      304.88     10.12 o 
  -2  16   2      105.48       85.52      8.75 o 
  -1  16   2       58.35       60.39      8.54 o 
   0  16   2        0.85        0.00      6.94 o 
   1  16   2       94.31       87.35      8.78 o 
   2  16   2        0.07        0.00      8.09 o 
   3  16   2      166.52      171.71     10.99 o 
   4  16   2       31.84       22.37     11.25 o 
   5  16   2       56.53       40.65     15.10 o 
   6  16   2       70.64       53.52     17.59 o 
   7  16   2      194.16      198.75     24.93 o 
   8  16   2       90.28      102.42     28.83 o 
  -9  17   2        0.60        0.00     32.56 o 
  -8  17   2       21.09       17.71     18.44 o 
  -7  17   2        0.79        0.00     15.77 o 
  -6  17   2      295.63      300.02     15.41 o 
  -5  17   2      761.39      756.91     14.07 o 
  -4  17   2      167.59      147.18     12.73 o 
  -3  17   2     1219.54     1188.53     14.41 o 
  -2  17   2      517.76      539.81     10.59 o 
  -1  17   2       28.79       36.05      8.35 o 
   0  17   2        8.41        0.00      7.24 o 
   1  17   2        0.73        2.78      8.20 o 
   2  17   2        1.25        0.00      9.03 o 
   3  17   2       79.66      100.16     11.29 o 
   4  17   2      182.34      180.04     15.98 o 
   5  17   2       13.06        1.50     15.78 o 
   6  17   2        8.13       11.84     17.81 o 
   7  17   2      133.18      171.22     25.91 o 
  -9  18   2        0.01        0.00     34.57 o 
  -8  18   2        0.56        0.00     20.27 o 
  -7  18   2       37.39       39.73     16.25 o 
  -6  18   2      117.53      108.38     14.89 o 
  -5  18   2       10.66        3.60     13.14 o 
  -4  18   2        2.36        0.00     11.95 o 
  -3  18   2      224.14      220.17     13.27 o 
  -2  18   2        4.08        9.97      9.25 o 
  -1  18   2      758.93      738.85     12.74 o 
   0  18   2        5.81        7.63      8.40 o 
   1  18   2      115.78      142.84     11.63 o 
   2  18   2        4.20        1.73      9.41 o 
   3  18   2        0.00        0.00     11.38 o 
   4  18   2       88.84       75.46     17.48 o 
   5  18   2       12.74        0.00     18.94 o 
   6  18   2        6.38        9.33     21.57 o 
   7  18   2      154.72      175.31     29.07 o 
  -8  19   2        0.22        0.00     20.88 o 
  -7  19   2      504.88      525.27     20.67 o 
  -6  19   2       81.32       90.04     16.28 o 
  -5  19   2       51.22       37.47     15.11 o 
  -4  19   2       21.28        9.22     12.97 o 
  -3  19   2      889.03      927.98     18.05 o 
  -2  19   2      178.79      195.16     11.89 o 
  -1  19   2      396.47      397.55     11.79 o 
   0  19   2      110.75       80.48     10.93 o 
   1  19   2      468.58      466.61     12.49 o 
   2  19   2      134.05      107.75     13.38 o 
   3  19   2      197.62      174.47     14.08 o 
   4  19   2      122.94      109.53     20.26 o 
   5  19   2       31.91       32.54     18.91 o 
   6  19   2       47.61       37.21     23.16 o 
   7  19   2      277.60      344.64     31.67 o 
  -8  20   2        0.03        0.00     25.46 o 
  -7  20   2       34.26       49.02     23.19 o 
  -6  20   2       34.67       33.70     19.53 o 
  -5  20   2       54.84       39.94     15.54 o 
  -4  20   2        1.98        0.00     14.51 o 
  -3  20   2      547.45      523.54     18.63 o 
  -2  20   2       82.99      102.28     12.28 o 
  -1  20   2      494.22      490.84     12.62 o 
   0  20   2       11.94        0.00     10.91 o 
   1  20   2      191.57      211.53     12.76 o 
   2  20   2      103.29      106.79     13.89 o 
   3  20   2      535.83      579.20     17.88 o 
   4  20   2       26.71       25.46     18.09 o 
   5  20   2        1.31        0.00     20.96 o 
   6  20   2        4.22        0.00     23.90 o 
  -7  21   2       20.70       11.31     25.07 o 
  -6  21   2      184.49      191.98     24.33 o 
  -5  21   2       22.47        8.13     16.81 o 
  -4  21   2        6.60        8.29     15.64 o 
  -3  21   2      174.02      174.32     19.28 o 
  -2  21   2      458.93      479.52     14.13 o 
  -1  21   2       36.30       41.19     11.60 o 
   0  21   2        3.87        0.00     11.88 o 
   1  21   2      732.44      736.24     15.47 o 
   2  21   2       90.84       75.36     13.35 o 
   3  21   2     1026.76     1149.38     20.10 o 
   4  21   2       56.54       60.49     22.47 o 
   5  21   2        0.03        0.00     22.68 o 
   6  21   2       20.88       20.84     26.91 o 
  -7  22   2        0.06        6.60     27.47 o 
  -6  22   2      128.37      162.45     25.48 o 
  -5  22   2        1.21        0.00     18.63 o 
  -4  22   2      134.12      119.34     17.81 o 
  -3  22   2       62.68       74.88     17.85 o 
  -2  22   2       38.03       43.82     13.57 o 
  -1  22   2      150.26      127.27     13.58 o 
   0  22   2        6.79        7.59     12.97 o 
   1  22   2       96.31       96.34     14.48 o 
   2  22   2       25.46       26.00     15.46 o 
   3  22   2        2.58        0.00     19.00 o 
   4  22   2      187.68      143.22     26.62 o 
   5  22   2       18.03        0.00     26.62 o 
  -7  23   2        0.60        0.00     29.80 o 
  -6  23   2       16.05       22.48     23.97 o 
  -5  23   2      302.24      320.79     24.49 o 
  -4  23   2       85.10      104.31     18.58 o 
  -3  23   2      207.09      180.82     21.52 o 
  -2  23   2      114.00      114.28     15.18 o 
  -1  23   2       22.10       33.38     13.88 o 
   0  23   2      159.72      130.30     15.22 o 
   1  23   2      288.54      295.56     17.35 o 
   2  23   2      385.97      357.66     21.31 o 
   3  23   2      402.57      368.99     30.29 o 
   4  23   2       18.42       36.88     26.20 o 
   5  23   2       66.86       56.24     31.03 o 
  -6  24   2       18.96       38.49     26.61 o 
  -5  24   2      137.31      136.50     22.82 o 
  -4  24   2       73.26       59.27     20.35 o 
  -3  24   2       69.77       55.95     18.27 o 
  -2  24   2      420.77      465.01     17.65 o 
  -1  24   2      429.75      423.96     16.66 o 
   0  24   2        3.82        8.41     15.60 o 
   1  24   2        0.02        0.00     17.16 o 
   2  24   2      318.88      343.02     22.30 o 
   3  24   2       87.58      104.66     28.44 o 
   4  24   2       58.74       69.43     29.41 o 
  -5  25   2      133.15      143.42     24.75 o 
  -4  25   2       27.99       24.44     21.38 o 
  -3  25   2       69.19       63.05     20.77 o 
  -2  25   2       16.38       32.64     17.79 o 
  -1  25   2        3.07       13.99     15.84 o 
   0  25   2        4.00       13.37     17.66 o 
   1  25   2       42.13       49.94     18.92 o 
   2  25   2        0.75        4.15     20.75 o 
   3  25   2       29.01       12.54     26.90 o 
   4  25   2        2.14        0.27     30.97 o 
  -4  26   2        3.63        0.00     23.16 o 
  -3  26   2       49.34       47.06     22.64 o 
  -2  26   2        1.23        0.00     19.25 o 
  -1  26   2       51.42       75.76     17.49 o 
   0  26   2       10.40        0.00     18.41 o 
   1  26   2        1.52        0.00     20.20 o 
   2  26   2        0.86       15.08     21.35 o 
   3  26   2       40.26       15.90     31.72 o 
  -3  27   2       31.37       41.95     23.62 o 
  -2  27   2        9.21        0.00     22.77 o 
  -1  27   2       76.24       88.36     20.01 o 
   0  27   2        0.96        0.00     22.97 o 
   1  27   2       27.64       58.88     23.94 o 
   2  27   2       10.63       16.98     27.50 o 
  -2  28   2       74.79       55.00     26.57 o 
  -1  28   2        1.98       11.37     21.67 o 
   0  28   2        1.57        4.69     24.60 o 
 -11   1   3      162.95      164.23     44.49 o 
 -10   1   3      309.19      293.40     36.60 o 
  -9   1   3      331.50      341.26     28.13 o 
  -8   1   3     2529.34     2702.43     35.89 o 
  -7   1   3      180.85      172.71     13.25 o 
  -6   1   3      567.18      526.22     11.46 o 
  -5   1   3        0.54        0.00      4.69 o 
  -4   1   3       28.40       12.63      3.54 o 
  -3   1   3     1185.02     1039.37      7.39 o 
  -2   1   3        1.66        4.33      4.15 o 
  -1   1   3     4725.41     4852.22     32.95 o 
   0   1   3     1145.89     1174.49     10.29 o 
   1   1   3      171.48      179.72      4.91 o 
   2   1   3      201.25      181.44      5.36 o 
   3   1   3       47.32       31.03      6.71 o 
   4   1   3        0.42        4.25      7.15 o 
   5   1   3       11.04       13.76      8.21 o 
   6   1   3      599.71      576.81     12.50 o 
   7   1   3       26.31       18.55     17.52 o 
   8   1   3       38.93       48.85     22.38 o 
   9   1   3       66.27       65.42     28.15 o 
 -11   2   3      158.58      146.94     42.61 o 
 -10   2   3       98.21       94.09     27.84 o 
  -9   2   3      113.59       95.00     27.27 o 
  -8   2   3       25.68       32.67     15.91 o 
  -7   2   3       58.38       36.31     12.02 o 
  -6   2   3       60.07       46.41      9.26 o 
  -5   2   3        5.80        7.86      5.11 o 
  -4   2   3        3.30        2.50      3.69 o 
  -3   2   3     3081.08     3172.49     18.76 o 
  -2   2   3     8938.53     9116.29     50.72 o 
  -1   2   3     3673.97     3794.95     24.58 o 
   0   2   3     4463.01     4503.33     39.17 o 
   1   2   3       30.62       23.82      4.81 o 
   2   2   3        0.31        0.25      4.70 o 
   3   2   3      169.50      155.84      7.30 o 
   4   2   3       24.82       18.85      7.24 o 
   5   2   3       29.78       34.29      9.05 o 
   6   2   3      368.26      380.01     12.36 o 
   7   2   3        4.51        6.11     17.28 o 
   8   2   3      123.35      143.56     24.00 o 
   9   2   3        0.69        0.00     31.36 o 
 -11   3   3        0.01        0.00     33.94 o 
 -10   3   3        1.88        0.00     33.12 o 
  -9   3   3        0.17        0.00     29.23 o 
  -8   3   3      352.50      368.95     15.64 o 
  -7   3   3     1604.57     1605.34     18.33 o 
  -6   3   3      140.45      141.39      9.20 o 
  -5   3   3        1.14        9.59      5.24 o 
  -4   3   3      275.81      309.69      4.90 o 
  -3   3   3     2348.21     2407.19     18.39 o 
  -2   3   3      969.99      879.51      9.62 o 
  -1   3   3     5488.60     5996.35     51.01 o 
   0   3   3      419.29      512.63      6.77 o 
   1   3   3      846.66      777.24     10.60 o 
   2   3   3       26.39       29.73      4.73 o 
   3   3   3       26.53       15.28      6.30 o 
   4   3   3        3.37        0.00      7.01 o 
   5   3   3      183.09      197.64      9.77 o 
   6   3   3        9.27        7.12     10.37 o 
   7   3   3       60.73       49.87     17.85 o 
   8   3   3       36.74       14.78     23.99 o 
   9   3   3        4.18        0.00     37.87 o 
 -11   4   3       77.85       67.22     34.44 o 
 -10   4   3      403.29      463.31     33.87 o 
  -9   4   3      805.39      871.51     25.30 o 
  -8   4   3      222.30      219.18     16.46 o 
  -7   4   3       92.20      113.49     11.31 o 
  -6   4   3      122.04      121.96      8.12 o 
  -5   4   3     5776.89     6162.54     49.29 o 
  -4   4   3      316.06      293.60      4.80 o 
  -3   4   3     1979.84     1928.63     15.73 o 
  -2   4   3       72.20       55.98      5.30 o 
  -1   4   3      299.33      356.26      6.37 o 
   0   4   3      343.87      311.61      5.93 o 
   1   4   3        2.29        0.73      4.46 o 
   2   4   3       11.57        8.46      5.05 o 
   3   4   3      582.30      596.16      9.63 o 
   4   4   3       32.46       28.67      7.52 o 
   5   4   3        0.09        4.74      8.82 o 
   6   4   3        9.33        0.00     11.96 o 
   7   4   3       15.25        8.82     15.31 o 
   8   4   3        8.79       17.66     28.67 o 
   9   4   3        3.14        0.00     38.61 o 
 -11   5   3        2.11        0.00     39.20 o 
 -10   5   3       48.46       57.59     25.70 o 
  -9   5   3       45.35       51.60     21.42 o 
  -8   5   3      237.14      243.03     16.21 o 
  -7   5   3      760.92      718.14     13.42 o 
  -6   5   3     2574.81     2693.41     23.09 o 
  -5   5   3      235.98      261.70      6.57 o 
  -4   5   3      782.92      778.84      7.52 o 
  -3   5   3     4366.71     4157.78     34.46 o 
  -2   5   3      916.36      762.39      8.73 o 
  -1   5   3        2.77        0.00      4.59 o 
   0   5   3      112.51      101.42      5.41 o 
   1   5   3       10.82        2.06      5.01 o 
   2   5   3      283.27      300.73      6.52 o 
   3   5   3      211.19      203.62      7.57 o 
   4   5   3      318.28      310.52      8.96 o 
   5   5   3       71.45       70.75     10.30 o 
   6   5   3      138.08      140.36     16.16 o 
   7   5   3      128.42      118.56     22.02 o 
   8   5   3       42.39       32.53     31.83 o 
   9   5   3       15.39        0.00     39.54 o 
 -11   6   3        1.37        0.00     33.01 o 
 -10   6   3        0.82        0.00     23.70 o 
  -9   6   3      118.95      127.55     21.68 o 
  -8   6   3      232.61      242.39     16.22 o 
  -7   6   3      103.84      103.24     10.60 o 
  -6   6   3      926.89      971.47     10.55 o 
  -5   6   3       78.00       91.18      7.44 o 
  -4   6   3     4158.63     4683.81     36.08 o 
  -3   6   3      593.75      490.44      6.31 o 
  -2   6   3     1926.62     2077.81     21.12 o 
  -1   6   3        6.32        6.54      4.87 o 
   0   6   3      481.00      432.29      7.23 o 
   1   6   3       12.89       22.56      5.69 o 
   2   6   3        0.81        3.46      5.26 o 
   3   6   3        5.30        3.69      6.67 o 
   4   6   3       68.88       55.49      9.84 o 
   5   6   3      146.80      141.62     12.00 o 
   6   6   3       93.95       85.46     17.34 o 
   7   6   3       44.76       22.00     19.41 o 
   8   6   3        2.59        0.00     30.71 o 
   9   6   3       32.86       42.52     39.85 o 
 -11   7   3       64.06       67.08     37.74 o 
 -10   7   3        4.50        0.00     26.84 o 
  -9   7   3      152.38      149.75     21.61 o 
  -8   7   3      390.51      352.62     16.90 o 
  -7   7   3       25.82       14.76      9.26 o 
  -6   7   3      652.26      630.41      9.07 o 
  -5   7   3      465.95      451.73      8.03 o 
  -4   7   3       22.88       15.27      4.53 o 
  -3   7   3      199.65      203.60      5.25 o 
  -2   7   3     3682.37     4051.08     37.58 o 
  -1   7   3     1362.14     1501.65     19.47 o 
   0   7   3     4321.07     4336.70     48.66 o 
   1   7   3     1270.72     1211.89     14.62 o 
   2   7   3      292.22      311.82      7.05 o 
   3   7   3       50.24       48.95      8.23 o 
   4   7   3      389.14      343.90     10.88 o 
   5   7   3        2.70        2.44     10.96 o 
   6   7   3       27.88       26.83     15.83 o 
   7   7   3      153.36      145.00     23.06 o 
   8   7   3       81.55       97.84     32.73 o 
 -11   8   3       30.35       38.37     37.69 o 
 -10   8   3       45.50       55.43     30.43 o 
  -9   8   3      100.29      100.65     28.47 o 
  -8   8   3        1.88        0.00     15.93 o 
  -7   8   3      342.52      356.73     12.36 o 
  -6   8   3       90.52       91.76      8.75 o 
  -5   8   3      135.60      121.15      7.56 o 
  -4   8   3      118.61      109.35      6.08 o 
  -3   8   3      283.04      302.32      5.87 o 
  -2   8   3       63.23       66.11      6.14 o 
  -1   8   3        1.85        0.76      5.62 o 
   0   8   3     1596.56     1674.29     15.33 o 
   1   8   3      171.76      155.20      7.15 o 
   2   8   3     2204.03     2265.84     21.31 o 
   3   8   3      138.43      150.28      8.90 o 
   4   8   3      384.76      407.48     12.51 o 
   5   8   3      355.77      369.15     14.84 o 
   6   8   3        3.43        0.00     16.48 o 
   7   8   3       19.09       17.31     19.54 o 
   8   8   3       46.71       49.18     33.72 o 
 -11   9   3      125.00      145.76     42.18 o 
 -10   9   3      234.20      215.58     34.24 o 
  -9   9   3      151.60      195.11     32.51 o 
  -8   9   3       19.74        9.58     18.90 o 
  -7   9   3        8.70        1.25      9.35 o 
  -6   9   3       25.81       19.86      8.34 o 
  -5   9   3        1.03        0.00      6.71 o 
  -4   9   3      129.51      183.60      6.64 o 
  -3   9   3       21.29       31.53      5.55 o 
  -2   9   3      314.87      310.29      6.19 o 
  -1   9   3      767.10      747.60     10.34 o 
   0   9   3     1249.87     1254.22     14.71 o 
   1   9   3       32.20       38.20      7.05 o 
   2   9   3     1731.34     1764.71     24.88 o 
   3   9   3      111.09      108.54      8.47 o 
   4   9   3     2669.13     2681.86     43.90 o 
   5   9   3      517.48      579.40     15.12 o 
   6   9   3       75.08       65.70     17.64 o 
   7   9   3        0.04        0.00     20.98 o 
   8   9   3        6.16       17.97     32.44 o 
 -11  10   3       73.03       41.92     39.44 o 
 -10  10   3        1.64        0.00     33.00 o 
  -9  10   3      194.39      206.20     26.80 o 
  -8  10   3       71.47       78.96     18.00 o 
  -7  10   3       85.47       71.45     11.89 o 
  -6  10   3       20.36       16.94      8.64 o 
  -5  10   3       27.04       26.23      7.53 o 
  -4  10   3       11.87       10.01      6.42 o 
  -3  10   3       13.75       16.89      5.08 o 
  -2  10   3      108.78      108.64      6.38 o 
  -1  10   3      646.38      603.64      8.29 o 
   0  10   3      908.41      977.01     13.01 o 
   1  10   3     1237.82     1341.45     15.27 o 
   2  10   3      245.03      261.15      9.04 o 
   3  10   3       57.57       58.40      8.37 o 
   4  10   3     1048.64     1021.03     18.12 o 
   5  10   3      309.15      326.87     14.90 o 
   6  10   3        6.22       11.06     16.73 o 
   7  10   3       76.37       83.75     23.09 o 
   8  10   3        2.30        0.00     33.82 o 
 -10  11   3      237.68      230.53     36.63 o 
  -9  11   3       57.33       52.76     29.42 o 
  -8  11   3      334.79      369.97     19.55 o 
  -7  11   3      148.16      146.69     12.21 o 
  -6  11   3        0.00        0.00      8.34 o 
  -5  11   3        1.83        0.07      7.62 o 
  -4  11   3       37.72       25.75      6.83 o 
  -3  11   3        0.94        4.71      5.04 o 
  -2  11   3        9.19        8.48      5.62 o 
  -1  11   3      372.82      303.32      7.11 o 
   0  11   3      307.03      291.33      8.90 o 
   1  11   3       51.10       49.85      7.88 o 
   2  11   3      368.79      339.82      9.31 o 
   3  11   3       98.05       84.60      9.27 o 
   4  11   3      798.98      768.71     13.47 o 
   5  11   3       18.36       31.71     13.88 o 
   6  11   3      132.55      129.49     21.01 o 
   7  11   3        0.02        0.00     23.17 o 
   8  11   3      117.11      156.22     34.85 o 
 -10  12   3      298.35      355.64     36.19 o 
  -9  12   3        1.65        0.00     23.54 o 
  -8  12   3       96.86       94.75     18.38 o 
  -7  12   3       76.88       68.91     12.23 o 
  -6  12   3       10.80       18.14      8.90 o 
  -5  12   3      422.23      466.55     10.04 o 
  -4  12   3      124.77      126.08      9.00 o 
  -3  12   3       17.89       14.38      5.71 o 
  -2  12   3      182.67      172.35      6.44 o 
  -1  12   3      424.97      442.61     11.18 o 
   0  12   3       12.55       22.63      7.25 o 
   1  12   3       28.33       29.74      7.47 o 
   2  12   3        3.44        0.75      8.04 o 
   3  12   3      227.82      229.65     11.19 o 
   4  12   3      130.69      116.91     11.82 o 
   5  12   3       50.01       46.57     14.43 o 
   6  12   3        0.81        7.82     17.88 o 
   7  12   3       13.97        7.82     21.09 o 
   8  12   3      196.88      245.21     32.69 o 
 -10  13   3      151.32      180.86     38.03 o 
  -9  13   3       25.48       11.48     25.90 o 
  -8  13   3      171.97      171.43     21.55 o 
  -7  13   3       17.00       13.55     11.66 o 
  -6  13   3        0.15        5.48      9.35 o 
  -5  13   3      143.17      116.61      9.83 o 
  -4  13   3      257.40      253.56      9.34 o 
  -3  13   3      112.79      108.71      7.70 o 
  -2  13   3     1203.16     1209.09     11.82 o 
  -1  13   3       53.51       59.54      7.40 o 
   0  13   3       45.70       52.88      8.00 o 
   1  13   3      113.35      124.61      8.90 o 
   2  13   3       10.86       12.63      8.41 o 
   3  13   3       13.62        0.00      9.62 o 
   4  13   3      367.66      341.43     12.23 o 
   5  13   3        3.89       10.00     14.31 o 
   6  13   3      141.64      129.20     21.26 o 
   7  13   3       62.16       69.51     24.25 o 
   8  13   3        0.16       13.90     27.94 o 
 -10  14   3        0.02       12.18     38.76 o 
  -9  14   3      159.58      134.66     28.27 o 
  -8  14   3      250.77      261.54     21.63 o 
  -7  14   3      296.58      321.39     13.70 o 
  -6  14   3      251.47      270.87     12.34 o 
  -5  14   3      119.64      107.02     11.23 o 
  -4  14   3       62.21       53.36      9.63 o 
  -3  14   3       11.99       11.03      7.16 o 
  -2  14   3       39.76       37.49      8.27 o 
  -1  14   3        0.53        0.00      7.36 o 
   0  14   3       90.26       91.76      8.14 o 
   1  14   3        0.18        2.66      8.09 o 
   2  14   3        6.03        0.00      9.00 o 
   3  14   3      472.84      493.94     16.62 o 
   4  14   3      175.59      174.92     12.92 o 
   5  14   3      138.70      132.89     18.12 o 
   6  14   3        2.40       14.51     19.30 o 
   7  14   3      231.86      300.27     26.94 o 
 -10  15   3      157.41      211.12     57.25 o 
  -9  15   3      363.10      388.75     36.87 o 
  -8  15   3       14.73       12.74     23.38 o 
  -7  15   3     2181.89     2326.20     24.88 o 
  -6  15   3      430.40      444.05     14.74 o 
  -5  15   3      377.72      381.61     12.82 o 
  -4  15   3     1243.76     1221.13     17.85 o 
  -3  15   3      168.45      183.54      9.92 o 
  -2  15   3      258.01      239.89      9.86 o 
  -1  15   3       76.32       89.64      9.19 o 
   0  15   3      162.61      154.96      9.18 o 
   1  15   3       81.79       67.21      8.69 o 
   2  15   3      281.14      272.84     10.61 o 
   3  15   3       33.38       26.07     11.19 o 
   4  15   3       65.77       52.69     11.92 o 
   5  15   3       61.66       53.52     17.85 o 
   6  15   3        7.92       14.35     18.79 o 
   7  15   3        7.88       10.55     22.61 o 
  -9  16   3        6.85       16.62     30.85 o 
  -8  16   3      188.76      178.58     22.45 o 
  -7  16   3      517.00      547.71     17.10 o 
  -6  16   3      181.96      175.63     15.90 o 
  -5  16   3     2101.53     2139.35     28.52 o 
  -4  16   3       68.28       78.88     12.16 o 
  -3  16   3     1107.79     1126.15     14.11 o 
  -2  16   3       39.42       47.09      8.80 o 
  -1  16   3      321.66      279.03      9.87 o 
   0  16   3      160.90      153.03      9.93 o 
   1  16   3        8.02        9.92      8.21 o 
   2  16   3       87.87       88.80      9.74 o 
   3  16   3      223.63      212.99     11.39 o 
   4  16   3       30.93       17.46     12.36 o 
   5  16   3       15.67       14.53     14.95 o 
   6  16   3        6.16       15.93     19.10 o 
   7  16   3       13.07        0.21     24.30 o 
  -9  17   3        0.91        0.00     32.96 o 
  -8  17   3        4.06        0.00     21.94 o 
  -7  17   3       76.75       77.46     16.13 o 
  -6  17   3      466.74      484.54     15.90 o 
  -5  17   3     1000.78     1055.25     19.42 o 
  -4  17   3        0.01        7.04     11.59 o 
  -3  17   3     2626.43     2750.21     26.78 o 
  -2  17   3     1272.15     1296.57     15.78 o 
  -1  17   3      306.65      306.53     11.39 o 
   0  17   3       24.74       24.56      9.13 o 
   1  17   3      186.12      178.54     10.91 o 
   2  17   3        0.93        2.72      9.54 o 
   3  17   3        1.02        0.00     10.56 o 
   4  17   3        0.05        0.07     13.32 o 
   5  17   3      187.93      188.82     19.59 o 
   6  17   3       34.91       30.14     20.50 o 
   7  17   3      181.48      206.44     28.82 o 
  -9  18   3        7.63        0.00     40.74 o 
  -8  18   3       85.48       91.48     22.41 o 
  -7  18   3       10.33        9.77     17.96 o 
  -6  18   3      600.77      591.00     19.85 o 
  -5  18   3       41.33       33.34     13.88 o 
  -4  18   3     1852.09     1858.68     25.27 o 
  -3  18   3      389.81      399.72     14.16 o 
  -2  18   3       11.34       14.56     10.89 o 
  -1  18   3     1148.89     1188.47     16.96 o 
   0  18   3      145.55      170.89     12.37 o 
   1  18   3      485.48      452.46     11.96 o 
   2  18   3       39.42       52.40     10.47 o 
   3  18   3       27.17       27.15     11.97 o 
   4  18   3      152.57      128.24     17.38 o 
   5  18   3        0.21        0.00     18.03 o 
   6  18   3       36.67       42.92     22.81 o 
  -8  19   3       67.68       84.21     24.20 o 
  -7  19   3        0.74        0.00     21.49 o 
  -6  19   3        2.88        0.00     16.14 o 
  -5  19   3      108.60       70.39     16.10 o 
  -4  19   3        1.72        0.00     13.58 o 
  -3  19   3       41.77       42.52     13.44 o 
  -2  19   3      276.83      238.48     13.63 o 
  -1  19   3      528.27      525.10     13.90 o 
   0  19   3      669.79      724.98     14.57 o 
   1  19   3     1364.92     1446.80     19.33 o 
   2  19   3      293.84      307.71     13.84 o 
   3  19   3      799.24      866.80     15.69 o 
   4  19   3        0.33        0.00     16.30 o 
   5  19   3       43.18       43.59     19.44 o 
   6  19   3       36.76       47.68     24.55 o 
  -8  20   3       13.58       26.16     26.75 o 
  -7  20   3        0.16        0.00     24.49 o 
  -6  20   3        7.58        0.00     18.24 o 
  -5  20   3        3.87        0.00     16.11 o 
  -4  20   3       57.48       50.02     14.39 o 
  -3  20   3     1007.25     1029.61     19.96 o 
  -2  20   3       80.00       64.60     13.76 o 
  -1  20   3      152.26      146.80     14.39 o 
   0  20   3      725.91      752.09     15.12 o 
   1  20   3      409.70      404.35     14.99 o 
   2  20   3      626.24      685.65     16.11 o 
   3  20   3      234.31      223.47     16.46 o 
   4  20   3        1.36        0.00     20.65 o 
   5  20   3      317.71      345.60     29.54 o 
  -8  21   3        6.77        2.29     29.82 o 
  -7  21   3       14.46       13.29     23.91 o 
  -6  21   3        3.76        0.00     19.40 o 
  -5  21   3       80.48       79.98     18.19 o 
  -4  21   3       90.70       96.04     17.43 o 
  -3  21   3      146.15      158.50     16.43 o 
  -2  21   3      664.32      678.61     16.44 o 
  -1  21   3      525.28      482.22     16.02 o 
   0  21   3      270.37      285.81     15.47 o 
   1  21   3       29.69       23.41     14.10 o 
   2  21   3      232.60      274.10     17.39 o 
   3  21   3       31.55       33.23     16.64 o 
   4  21   3       83.28      116.99     22.94 o 
   5  21   3      251.87      276.30     28.22 o 
  -7  22   3       26.23       31.32     27.22 o 
  -6  22   3      180.92      183.32     25.50 o 
  -5  22   3      113.09       92.78     19.19 o 
  -4  22   3       29.69       30.26     16.54 o 
  -3  22   3      100.39       91.88     15.04 o 
  -2  22   3      184.25      192.85     16.10 o 
  -1  22   3        2.22        0.02     14.93 o 
   0  22   3      123.33      111.34     15.96 o 
   1  22   3       39.12       10.04     16.10 o 
   2  22   3      215.93      200.16     19.56 o 
   3  22   3      211.27      182.45     26.65 o 
   4  22   3      245.77      231.80     28.78 o 
   5  22   3        3.14        4.88     27.73 o 
  -7  23   3      133.93      141.04     31.60 o 
  -6  23   3      102.33      118.04     23.68 o 
  -5  23   3       35.61       41.93     21.87 o 
  -4  23   3       15.49       21.54     18.37 o 
  -3  23   3        0.34        0.00     15.50 o 
  -2  23   3      119.82       98.79     17.89 o 
  -1  23   3      131.19      137.87     18.23 o 
   0  23   3       19.92        8.02     15.38 o 
   1  23   3       27.86       15.31     16.26 o 
   2  23   3       80.94       79.88     19.84 o 
   3  23   3       55.66       43.45     23.91 o 
   4  23   3       11.58        0.00     28.50 o 
  -6  24   3        6.00       28.67     24.55 o 
  -5  24   3        0.70        0.00     21.26 o 
  -4  24   3       18.68        8.84     19.33 o 
  -3  24   3      158.50      160.60     20.01 o 
  -2  24   3        3.08        0.00     19.89 o 
  -1  24   3      239.27      264.57     19.00 o 
   0  24   3       17.80        0.00     17.08 o 
   1  24   3       19.20       30.92     17.69 o 
   2  24   3      129.89      156.78     22.16 o 
   3  24   3       26.84       35.88     27.79 o 
  -5  25   3      119.73      116.31     24.37 o 
  -4  25   3        4.01        0.17     21.37 o 
  -3  25   3        8.31       11.09     18.44 o 
  -2  25   3       17.73       12.12     19.93 o 
  -1  25   3       31.12       43.65     18.01 o 
   0  25   3       65.76       68.04     18.33 o 
   1  25   3       44.81       39.18     20.05 o 
   2  25   3       20.84       14.10     21.63 o 
   3  25   3        0.07        8.81     30.75 o 
  -4  26   3       15.70        8.18     21.66 o 
  -3  26   3       12.93        8.59     20.39 o 
  -2  26   3       37.03       31.52     21.98 o 
  -1  26   3       52.37       63.83     21.13 o 
   0  26   3       84.43      102.15     21.29 o 
   1  26   3        3.09       15.40     22.69 o 
   2  26   3        1.29        6.66     25.10 o 
  -3  27   3        7.53        4.34     24.45 o 
  -2  27   3       79.92      115.03     24.22 o 
  -1  27   3        7.80        0.61     22.00 o 
   0  27   3       50.65       52.34     22.54 o 
 -11   0   4      371.77      365.40     59.28 o 
 -10   0   4      140.99      118.55     48.72 o 
  -9   0   4      536.24      532.26     42.63 o 
  -8   0   4       10.68        0.00     18.84 o 
  -7   0   4      159.40      159.87     20.80 o 
  -6   0   4       13.22        9.21     11.89 o 
  -5   0   4      470.14      521.29      7.26 o 
  -4   0   4      155.76      113.32      6.66 o 
  -3   0   4     2725.69     2921.22     34.25 o 
  -2   0   4      836.86      858.33     13.31 o 
  -1   0   4      240.79      236.10      7.83 o 
   0   0   4        0.00        0.15      7.25 o 
   1   0   4     1547.42     1554.94     27.94 o 
   2   0   4     1171.29     1141.76     37.42 o 
   3   0   4      225.56      203.33     11.75 o 
   4   0   4     2858.81     2856.67     60.16 o 
   5   0   4      681.55      717.22     18.41 o 
   6   0   4      785.19      793.30     21.86 o 
   7   0   4      202.82      178.13     32.95 o 
   8   0   4      164.13      134.91     39.34 o 
 -11   1   4       10.81        0.00     34.91 o 
 -10   1   4        0.31        5.10     26.34 o 
  -9   1   4        2.75        0.00     24.39 o 
  -8   1   4       30.40       30.16     12.72 o 
  -7   1   4      180.10      191.42     12.96 o 
  -6   1   4      107.75      101.11     10.93 o 
  -5   1   4      342.77      301.80      6.31 o 
  -4   1   4      604.92      621.49      7.04 o 
  -3   1   4     1431.05     1453.45      9.94 o 
  -2   1   4      269.59      292.10      6.19 o 
  -1   1   4     2336.63     2436.44     20.42 o 
   0   1   4       27.96        6.41      5.27 o 
   1   1   4        8.09        2.90      5.82 o 
   2   1   4      562.09      615.42     10.22 o 
   3   1   4      906.87      951.17     15.49 o 
   4   1   4      121.24      120.83     10.27 o 
   5   1   4       87.15      101.68     11.66 o 
   6   1   4      222.94      214.02     14.33 o 
   7   1   4       32.70        5.33     21.13 o 
   8   1   4       75.84       92.00     28.34 o 
 -11   2   4       32.91       50.01     34.22 o 
 -10   2   4        2.46        0.00     33.15 o 
  -9   2   4      217.05      172.57     23.06 o 
  -8   2   4       24.37        3.83     14.96 o 
  -7   2   4      380.47      414.28     12.48 o 
  -6   2   4       73.30       63.22      9.98 o 
  -5   2   4      250.01      254.41      6.70 o 
  -4   2   4      195.61      196.99      5.49 o 
  -3   2   4        0.73        0.43      4.96 o 
  -2   2   4    10280.55    10439.73     77.34 o 
  -1   2   4      501.31      563.43      7.93 o 
   0   2   4     3854.72     4205.81     34.84 o 
   1   2   4     1098.36     1080.90     15.91 o 
   2   2   4       23.75       17.57      6.50 o 
   3   2   4      651.78      719.57     11.43 o 
   4   2   4       67.31       61.13      9.69 o 
   5   2   4      145.68      146.78     12.52 o 
   6   2   4       30.63       27.95     13.27 o 
   7   2   4       71.70       45.55     22.27 o 
   8   2   4       44.84       56.15     30.10 o 
 -11   3   4        0.20        0.00     36.76 o 
 -10   3   4       19.99        2.84     29.40 o 
  -9   3   4      520.21      516.24     23.82 o 
  -8   3   4       38.86       33.68     13.77 o 
  -7   3   4      453.71      439.87     12.99 o 
  -6   3   4      261.51      264.78     10.73 o 
  -5   3   4       19.55       13.79      6.81 o 
  -4   3   4      891.68      916.26      7.93 o 
  -3   3   4      988.68     1020.17      9.02 o 
  -2   3   4     1033.79     1102.30      9.97 o 
  -1   3   4      317.04      331.67      6.41 o 
   0   3   4      253.70      251.68      5.99 o 
   1   3   4     1506.77     1494.04     23.32 o 
   2   3   4        0.06        2.67      6.40 o 
   3   3   4       10.39       10.78      7.52 o 
   4   3   4       14.83        7.27      8.63 o 
   5   3   4       97.96       79.29     11.49 o 
   6   3   4        0.06        2.80     12.48 o 
   7   3   4      101.48       82.60     19.12 o 
   8   3   4        3.22        9.87     29.87 o 
 -11   4   4        6.67        0.00     35.95 o 
 -10   4   4      197.37      182.33     35.41 o 
  -9   4   4      218.71      225.34     23.79 o 
  -8   4   4     1228.55     1299.99     20.46 o 
  -7   4   4       64.16       59.22     12.38 o 
  -6   4   4     1354.94     1424.07     21.15 o 
  -5   4   4       44.57       62.61      7.90 o 
  -4   4   4      515.11      656.97      7.99 o 
  -3   4   4      121.12      169.40      5.36 o 
  -2   4   4      582.47      589.80      9.96 o 
  -1   4   4     1024.05     1110.04     10.11 o 
   0   4   4       83.22       65.42      5.54 o 
   1   4   4      584.17      611.29     11.52 o 
   2   4   4      197.95      186.38      6.84 o 
   3   4   4      165.17      179.03      8.99 o 
   4   4   4       76.59       62.19      9.92 o 
   5   4   4      128.29      131.44     11.68 o 
   6   4   4       47.87       32.92     13.13 o 
   7   4   4      339.29      350.88     23.51 o 
   8   4   4       32.44       23.37     38.88 o 
 -11   5   4       16.19        0.00     34.49 o 
 -10   5   4       22.41       13.96     29.40 o 
  -9   5   4       33.50       25.36     19.74 o 
  -8   5   4     1632.79     1694.98     23.26 o 
  -7   5   4      322.51      317.86     12.92 o 
  -6   5   4       43.35       29.56      8.63 o 
  -5   5   4     3029.01     3163.81     33.73 o 
  -4   5   4     2983.37     3180.87     18.70 o 
  -3   5   4      139.42      139.31      6.45 o 
  -2   5   4     5249.74     5588.24     37.73 o 
  -1   5   4       10.63       15.40      5.86 o 
   0   5   4     2094.96     2359.14     17.59 o 
   1   5   4        2.73        0.00      5.34 o 
   2   5   4       31.18       20.12      6.21 o 
   3   5   4       52.15       44.70      8.44 o 
   4   5   4        5.70        0.00      8.65 o 
   5   5   4       58.80       47.25     11.45 o 
   6   5   4      151.87      153.38     18.79 o 
   7   5   4        0.01        0.00     23.51 o 
   8   5   4       35.39       26.48     37.73 o 
 -11   6   4      152.64      161.31     42.63 o 
 -10   6   4       84.58       50.34     28.87 o 
  -9   6   4        7.37        2.31     16.77 o 
  -8   6   4      752.60      771.61     15.31 o 
  -7   6   4       87.95      104.99     11.82 o 
  -6   6   4        1.23        0.00      7.67 o 
  -5   6   4       10.76       17.97      7.03 o 
  -4   6   4     1146.54     1053.33     10.10 o 
  -3   6   4      365.88      414.58      7.92 o 
  -2   6   4      152.18      163.75      7.08 o 
  -1   6   4     1725.06     1698.87     17.69 o 
   0   6   4      140.33      135.69      6.31 o 
   1   6   4       47.18       43.48      6.35 o 
   2   6   4        2.66        5.88      6.77 o 
   3   6   4      232.32      213.27      9.84 o 
   4   6   4       99.94       94.20     11.45 o 
   5   6   4      118.57      116.07     14.79 o 
   6   6   4      244.69      267.44     19.65 o 
   7   6   4       37.89       36.93     23.54 o 
   8   6   4       14.91        9.01     38.04 o 
 -11   7   4        0.00        0.00     50.75 o 
 -10   7   4      268.17      272.63     29.48 o 
  -9   7   4      111.07      100.61     18.29 o 
  -8   7   4       94.15       95.31     13.80 o 
  -7   7   4        5.49        7.33     10.76 o 
  -6   7   4      596.14      605.69     10.24 o 
  -5   7   4     1386.08     1490.82     25.32 o 
  -4   7   4      229.33      235.73      6.41 o 
  -3   7   4     2004.79     2146.28     15.56 o 
  -2   7   4      911.93     1027.32     11.58 o 
  -1   7   4     1630.77     1605.29     16.27 o 
   0   7   4      278.69      313.58      7.34 o 
   1   7   4       22.74       21.95      6.45 o 
   2   7   4      227.05      211.92      7.41 o 
   3   7   4      469.21      471.56     11.06 o 
   4   7   4      593.81      620.80     14.93 o 
   5   7   4        2.44        0.00     12.72 o 
   6   7   4       10.64        3.83     18.75 o 
   7   7   4       28.90       13.05     23.80 o 
   8   7   4        4.55       33.48     41.77 o 
 -11   8   4       44.08       62.12     51.56 o 
 -10   8   4       26.22        0.00     30.65 o 
  -9   8   4       88.54       71.57     20.26 o 
  -8   8   4     1311.37     1333.88     21.59 o 
  -7   8   4        5.79       12.93     10.96 o 
  -6   8   4      658.31      684.94     10.92 o 
  -5   8   4       78.24       69.07      8.28 o 
  -4   8   4       67.26       88.95      8.25 o 
  -3   8   4      205.01      238.46      7.63 o 
  -2   8   4      543.10      594.26      9.65 o 
  -1   8   4      661.46      758.81     10.54 o 
   0   8   4        0.77        0.00      7.55 o 
   1   8   4      741.03      800.63     10.56 o 
   2   8   4      261.79      261.65      7.94 o 
   3   8   4        6.05       10.32      9.29 o 
   4   8   4      588.67      549.66     14.80 o 
   5   8   4      149.42      139.40     15.04 o 
   6   8   4       33.52       29.56     19.90 o 
   7   8   4        9.08       12.89     24.66 o 
   8   8   4       99.01      101.67     43.19 o 
 -11   9   4        3.83        0.00     38.57 o 
 -10   9   4      232.37      219.74     38.15 o 
  -9   9   4       31.15       28.73     22.48 o 
  -8   9   4      428.97      416.26     18.78 o 
  -7   9   4       10.87       11.25     11.60 o 
  -6   9   4      375.63      387.28     10.02 o 
  -5   9   4       44.96       34.65      8.16 o 
  -4   9   4       12.09       12.39      6.41 o 
  -3   9   4        6.07        5.62      6.36 o 
  -2   9   4     1374.13     1541.81     15.59 o 
  -1   9   4     1779.06     1915.28     24.82 o 
   0   9   4     1726.02     1753.84     33.13 o 
   1   9   4      524.83      509.93      9.65 o 
   2   9   4        5.14        2.41      7.16 o 
   3   9   4        5.70        0.55      9.12 o 
   4   9   4      214.98      212.44     15.34 o 
   5   9   4       32.86       28.11     14.06 o 
   6   9   4      839.04      922.21     24.65 o 
   7   9   4       16.76        7.07     25.15 o 
 -11  10   4        0.03        0.00     41.32 o 
 -10  10   4      178.39      137.58     40.93 o 
  -9  10   4      139.12      136.58     28.01 o 
  -8  10   4       27.21       18.68     18.10 o 
  -7  10   4       50.99       41.32     14.03 o 
  -6  10   4       74.73       71.73     10.98 o 
  -5  10   4       82.70       91.55     10.75 o 
  -4  10   4        6.19        0.00      7.43 o 
  -3  10   4      183.02      159.86      9.08 o 
  -2  10   4       40.71       30.97      7.51 o 
  -1  10   4      792.75      848.81     12.12 o 
   0  10   4        0.19        0.00      7.17 o 
   1  10   4      708.81      787.25     11.60 o 
   2  10   4      423.26      436.23      9.87 o 
   3  10   4        3.10        2.52      9.19 o 
   4  10   4      171.72      174.24     13.68 o 
   5  10   4       18.17       19.61     13.35 o 
   6  10   4      157.13      165.46     23.41 o 
   7  10   4      380.83      459.27     31.83 o 
 -10  11   4        1.83        0.00     48.31 o 
  -9  11   4       48.65       18.68     31.39 o 
  -8  11   4       74.72       60.74     21.30 o 
  -7  11   4        1.42        0.00     13.37 o 
  -6  11   4        3.34        2.45     10.91 o 
  -5  11   4      163.67      159.83     11.54 o 
  -4  11   4        0.86        2.16      8.45 o 
  -3  11   4      306.10      296.89      9.08 o 
  -2  11   4      264.91      247.89      8.77 o 
  -1  11   4       51.99       50.69      7.74 o 
   0  11   4       42.78       47.79      8.23 o 
   1  11   4       49.89       48.54      8.02 o 
   2  11   4       51.57       47.88      8.54 o 
   3  11   4       66.01       86.02     10.13 o 
   4  11   4      976.09     1019.61     20.66 o 
   5  11   4        1.04        1.72     14.06 o 
   6  11   4       13.73       37.38     18.54 o 
   7  11   4       35.85       42.80     24.04 o 
 -10  12   4       44.75       25.95     37.08 o 
  -9  12   4       62.89       60.21     33.56 o 
  -8  12   4       50.85       35.27     20.47 o 
  -7  12   4        9.71        0.00     13.41 o 
  -6  12   4        4.30        4.55     10.98 o 
  -5  12   4       59.27       47.06     11.27 o 
  -4  12   4        3.75        4.82      8.80 o 
  -3  12   4       94.88       96.08      8.43 o 
  -2  12   4      551.54      568.63     10.69 o 
  -1  12   4      156.45      159.27      9.74 o 
   0  12   4       30.30       36.01      7.95 o 
   1  12   4      472.38      460.78     10.20 o 
   2  12   4      145.12      143.12     10.03 o 
   3  12   4      654.08      681.88     16.67 o 
   4  12   4        8.86        8.07     12.45 o 
   5  12   4      327.27      330.74     20.96 o 
   6  12   4       23.85       21.59     20.05 o 
   7  12   4        1.73        3.23     25.34 o 
 -10  13   4       31.79        0.00     39.04 o 
  -9  13   4       23.00       22.97     31.12 o 
  -8  13   4        0.00        0.00     20.57 o 
  -7  13   4       19.78       26.14     13.30 o 
  -6  13   4      185.06      168.68     13.22 o 
  -5  13   4        0.35        0.00     10.55 o 
  -4  13   4       62.20       43.76     10.25 o 
  -3  13   4      459.91      484.46      8.98 o 
  -2  13   4      408.04      379.66     10.27 o 
  -1  13   4     4582.55     4564.45     27.60 o 
   0  13   4       47.93       54.97      8.32 o 
   1  13   4      506.96      521.18     12.59 o 
   2  13   4      402.82      426.77     11.33 o 
   3  13   4     1181.16     1210.27     20.21 o 
   4  13   4      363.12      409.25     14.58 o 
   5  13   4      223.73      195.41     21.70 o 
   6  13   4      503.59      522.41     25.63 o 
   7  13   4      105.32       77.69     27.13 o 
 -10  14   4       24.36        0.00     44.22 o 
  -9  14   4       54.20       45.31     33.57 o 
  -8  14   4      154.93      145.30     25.16 o 
  -7  14   4       24.01       23.30     14.77 o 
  -6  14   4      193.38      199.49     13.37 o 
  -5  14   4       25.47       25.50     11.73 o 
  -4  14   4        8.83        0.00     10.59 o 
  -3  14   4        2.63        0.00      8.01 o 
  -2  14   4       59.53       53.75      9.51 o 
  -1  14   4      143.92      134.74     11.36 o 
   0  14   4       96.08       91.96      9.91 o 
   1  14   4       75.42       66.94      9.14 o 
   2  14   4      409.85      419.79     12.45 o 
   3  14   4      331.15      339.07     13.26 o 
   4  14   4      610.12      641.27     15.67 o 
   5  14   4       76.37       66.99     20.03 o 
   6  14   4       22.94       13.18     23.29 o 
   7  14   4        4.31       18.74     30.32 o 
 -10  15   4        2.91        0.00     44.93 o 
  -9  15   4      212.21      263.75     44.74 o 
  -8  15   4        7.83        0.00     28.80 o 
  -7  15   4      231.93      240.31     19.89 o 
  -6  15   4       36.84       34.12     13.98 o 
  -5  15   4       26.93       10.34     12.51 o 
  -4  15   4       60.45       41.37     12.54 o 
  -3  15   4       79.81       70.72     10.44 o 
  -2  15   4       38.23       30.19      8.33 o 
  -1  15   4       56.37       46.63      9.82 o 
   0  15   4       99.96       72.73     10.23 o 
   1  15   4       94.38       67.29     11.17 o 
   2  15   4      289.37      302.97     13.22 o 
   3  15   4        4.69        6.71     12.02 o 
   4  15   4      204.30      174.52     15.18 o 
   5  15   4       14.28       20.77     20.27 o 
   6  15   4       20.12       25.86     23.29 o 
  -9  16   4        1.22       10.26     36.73 o 
  -8  16   4      268.64      243.37     31.53 o 
  -7  16   4      255.59      278.14     19.36 o 
  -6  16   4      356.19      378.68     16.66 o 
  -5  16   4      200.04      222.72     15.72 o 
  -4  16   4      378.73      386.72     15.85 o 
  -3  16   4     1271.70     1335.99     16.70 o 
  -2  16   4      479.76      477.34     10.81 o 
  -1  16   4     1700.97     1742.18     17.40 o 
   0  16   4       29.38       24.64      9.46 o 
   1  16   4      594.15      616.73     13.71 o 
   2  16   4       71.67       66.46     12.41 o 
   3  16   4      322.53      321.67     15.93 o 
   4  16   4       28.69       28.99     14.16 o 
   5  16   4        3.43        5.02     20.85 o 
   6  16   4       24.37       41.83     25.40 o 
  -9  17   4        0.96        0.00     37.40 o 
  -8  17   4       84.81      115.34     24.95 o 
  -7  17   4       42.50       61.39     16.57 o 
  -6  17   4      107.56       97.73     17.53 o 
  -5  17   4      481.02      483.38     17.03 o 
  -4  17   4       20.81       26.34     14.20 o 
  -3  17   4      214.35      221.22     14.87 o 
  -2  17   4      204.09      219.13     11.22 o 
  -1  17   4       82.05       89.18     10.38 o 
   0  17   4       88.75       80.56      9.79 o 
   1  17   4       77.84       62.67     11.86 o 
   2  17   4      109.03       88.20     13.73 o 
   3  17   4       62.44       51.33     14.81 o 
   4  17   4       13.61        0.00     16.88 o 
   5  17   4       14.29        6.16     22.23 o 
   6  17   4       56.92       71.09     25.60 o 
  -9  18   4       17.98        0.00     34.96 o 
  -8  18   4      283.86      267.10     28.49 o 
  -7  18   4       50.13       59.45     17.33 o 
  -6  18   4      485.62      495.14     20.72 o 
  -5  18   4      831.05      857.58     20.33 o 
  -4  18   4       64.83       37.60     15.56 o 
  -3  18   4      776.17      812.65     19.67 o 
  -2  18   4        0.01        0.91     10.60 o 
  -1  18   4       42.83       37.15     10.74 o 
   0  18   4       51.23       50.36     11.05 o 
   1  18   4        2.62        0.00     10.94 o 
   2  18   4        5.86        0.00     11.59 o 
   3  18   4        0.40        0.00     13.56 o 
   4  18   4       78.04       71.95     17.41 o 
   5  18   4       61.09       77.38     21.86 o 
  -8  19   4       25.17       36.97     26.52 o 
  -7  19   4       60.19       60.58     19.38 o 
  -6  19   4        8.42       15.21     16.87 o 
  -5  19   4     1251.38     1266.26     24.51 o 
  -4  19   4        1.94        0.00     15.57 o 
  -3  19   4     1220.28     1264.31     21.69 o 
  -2  19   4      568.98      534.26     13.99 o 
  -1  19   4        1.55        0.00     11.71 o 
   0  19   4      330.43      341.10     14.40 o 
   1  19   4        5.21        4.10     11.36 o 
   2  19   4        7.61        0.00     12.71 o 
   3  19   4        8.80        3.07     13.96 o 
   4  19   4       37.12       25.97     18.87 o 
   5  19   4       37.74        4.75     23.51 o 
  -8  20   4        2.57       15.69     28.17 o 
  -7  20   4      257.23      263.56     24.61 o 
  -6  20   4        1.71        5.11     20.66 o 
  -5  20   4      225.97      222.23     20.80 o 
  -4  20   4        8.23       11.99     16.50 o 
  -3  20   4        4.78        2.38     15.35 o 
  -2  20   4        2.96        0.32     12.74 o 
  -1  20   4      175.22      182.48     13.51 o 
   0  20   4       35.11       39.60     13.73 o 
   1  20   4      150.23      145.00     15.57 o 
   2  20   4       22.35       23.91     13.81 o 
   3  20   4       29.72       30.03     15.69 o 
   4  20   4        7.29        0.00     20.57 o 
   5  20   4       11.51        0.00     24.87 o 
  -7  21   4        0.71        0.00     23.34 o 
  -6  21   4      494.03      552.18     24.52 o 
  -5  21   4        0.06       12.17     20.36 o 
  -4  21   4        8.18        6.15     19.18 o 
  -3  21   4       18.99       11.86     16.02 o 
  -2  21   4      150.31      170.53     15.31 o 
  -1  21   4      204.53      203.50     14.97 o 
   0  21   4       88.86       70.04     15.20 o 
   1  21   4      644.51      640.25     18.59 o 
   2  21   4       82.60       79.91     16.17 o 
   3  21   4       30.10       29.02     16.85 o 
   4  21   4       18.88        2.60     23.65 o 
  -7  22   4        2.00        0.00     24.20 o 
  -6  22   4       52.62       81.42     23.24 o 
  -5  22   4       60.96       77.47     21.28 o 
  -4  22   4        7.48        0.00     20.15 o 
  -3  22   4       47.93       46.32     17.53 o 
  -2  22   4      121.78      117.16     15.06 o 
  -1  22   4       40.70       35.74     14.86 o 
   0  22   4       30.66       32.20     15.51 o 
   1  22   4      346.03      408.53     20.39 o 
   2  22   4      115.90      121.71     19.89 o 
   3  22   4       56.48       45.42     20.38 o 
   4  22   4       58.18       73.22     28.91 o 
  -6  23   4       26.67       43.74     26.45 o 
  -5  23   4        1.89       10.34     22.46 o 
  -4  23   4       34.47       23.59     18.92 o 
  -3  23   4        1.89        0.00     17.97 o 
  -2  23   4       32.72       19.57     16.70 o 
  -1  23   4       18.86       23.63     15.83 o 
   0  23   4      135.74      122.24     18.71 o 
   1  23   4      104.33       80.94     18.88 o 
   2  23   4       26.54        9.28     19.28 o 
   3  23   4      213.16      234.52     27.88 o 
  -6  24   4       31.88       31.91     27.46 o 
  -5  24   4        0.00        3.37     25.55 o 
  -4  24   4       50.59       49.26     21.12 o 
  -3  24   4      120.35      102.84     21.22 o 
  -2  24   4        2.59        0.00     18.20 o 
  -1  24   4       10.78        9.14     16.52 o 
   0  24   4       62.39       78.47     18.77 o 
   1  24   4        0.01        0.00     19.57 o 
   2  24   4        0.72        0.00     20.77 o 
  -5  25   4       75.58      108.67     27.40 o 
  -4  25   4        0.01        0.00     22.07 o 
  -3  25   4        0.31        0.00     21.71 o 
  -2  25   4        2.90        6.11     21.14 o 
  -1  25   4        0.98        0.00     18.29 o 
   0  25   4        9.19        1.49     19.14 o 
   1  25   4       17.09       11.64     21.00 o 
  -4  26   4        3.53        8.34     25.03 o 
  -3  26   4       60.61       83.55     24.83 o 
  -2  26   4       61.83       70.74     24.45 o 
  -1  26   4       50.87       42.54     20.27 o 
   0  26   4        8.38        4.73     20.74 o 
 -11   1   5        3.81        0.00     36.10 o 
 -10   1   5      177.10      154.35     35.09 o 
  -9   1   5      133.00      119.37     19.07 o 
  -8   1   5      212.44      213.50     16.57 o 
  -7   1   5       80.94       90.28     13.19 o 
  -6   1   5       83.27       62.43     18.37 o 
  -5   1   5      117.92      147.37      8.39 o 
  -4   1   5      222.36      251.05      6.79 o 
  -3   1   5     1195.11     1285.39     12.06 o 
  -2   1   5       51.31       42.60      5.54 o 
  -1   1   5     1648.99     1612.57     18.45 o 
   0   1   5       65.93       69.88      6.70 o 
   1   1   5      150.17      141.96      8.48 o 
   2   1   5      912.57      918.10     14.10 o 
   3   1   5      182.45      198.67     10.66 o 
   4   1   5      186.18      187.09     13.23 o 
   5   1   5       93.23       94.70     13.80 o 
   6   1   5        5.37       14.23     15.54 o 
   7   1   5       36.00       39.13     26.94 o 
 -11   2   5        3.16        6.29     32.73 o 
 -10   2   5        9.90        0.00     29.77 o 
  -9   2   5      451.20      457.79     20.87 o 
  -8   2   5      100.70       90.39     15.93 o 
  -7   2   5       13.97        0.00     13.21 o 
  -6   2   5       61.05       46.86     11.55 o 
  -5   2   5      511.94      562.59     11.86 o 
  -4   2   5       15.71       17.85      6.00 o 
  -3   2   5     1043.34     1041.35     10.87 o 
  -2   2   5       69.48       50.64      6.41 o 
  -1   2   5     1048.88     1044.08     11.70 o 
   0   2   5       52.45       61.42      6.82 o 
   1   2   5       33.63       30.98      8.43 o 
   2   2   5      600.12      557.81     10.62 o 
   3   2   5       25.53       15.59      8.85 o 
   4   2   5      971.44      987.89     15.14 o 
   5   2   5      645.09      666.99     16.44 o 
   6   2   5      201.15      219.34     19.75 o 
   7   2   5       20.20       22.74     29.05 o 
 -11   3   5        7.02        0.00     35.97 o 
 -10   3   5      255.01      218.32     36.95 o 
  -9   3   5        9.31        6.95     17.97 o 
  -8   3   5        0.12        0.00     14.99 o 
  -7   3   5       29.78       30.31     12.01 o 
  -6   3   5       84.62       71.88     11.60 o 
  -5   3   5       37.73       39.72      8.26 o 
  -4   3   5      774.07      770.90      9.99 o 
  -3   3   5       29.23       23.45      5.75 o 
  -2   3   5       57.54       77.22      6.12 o 
  -1   3   5     1636.46     1644.58     17.54 o 
   0   3   5       85.53      102.06      7.59 o 
   1   3   5       61.40       64.97      9.03 o 
   2   3   5      866.76      863.40     13.87 o 
   3   3   5      114.24      112.90     11.05 o 
   4   3   5       29.49       32.31     12.18 o 
   5   3   5      301.69      293.82     15.61 o 
   6   3   5        0.10        0.00     17.73 o 
   7   3   5       52.52       78.19     27.80 o 
 -11   4   5       20.68        0.00     37.75 o 
 -10   4   5        1.55        5.61     23.26 o 
  -9   4   5        6.41        3.21     15.80 o 
  -8   4   5      546.92      609.81     21.35 o 
  -7   4   5       42.08       39.65     13.09 o 
  -6   4   5      276.52      292.62     13.12 o 
  -5   4   5        3.41        0.00      8.14 o 
  -4   4   5     4235.72     4504.00     42.30 o 
  -3   4   5       53.14       58.66      6.53 o 
  -2   4   5      596.06      584.38      8.57 o 
  -1   4   5      914.18      891.15     13.00 o 
   0   4   5      469.89      480.50      9.10 o 
   1   4   5      537.63      501.86     11.32 o 
   2   4   5       64.12       53.22      9.37 o 
   3   4   5      143.04      135.48     11.73 o 
   4   4   5      274.85      260.96     13.52 o 
   5   4   5        1.19        0.00     13.68 o 
   6   4   5        1.19        0.00     18.90 o 
   7   4   5       18.69       35.68     28.59 o 
 -11   5   5        0.14        0.00     36.69 o 
 -10   5   5        0.35        0.00     22.84 o 
  -9   5   5        1.18        6.66     16.54 o 
  -8   5   5       50.45       36.93     16.34 o 
  -7   5   5      177.19      158.46     15.92 o 
  -6   5   5      156.50      163.55     10.72 o 
  -5   5   5       30.48       42.29      8.43 o 
  -4   5   5      550.35      542.01      9.20 o 
  -3   5   5      114.86      110.62      7.83 o 
  -2   5   5     1434.30     1472.02     12.58 o 
  -1   5   5      255.35      271.64      7.04 o 
   0   5   5       19.16       24.99      6.62 o 
   1   5   5       37.12       41.95      8.20 o 
   2   5   5      410.97      406.00     10.94 o 
   3   5   5      406.54      412.33     12.06 o 
   4   5   5       68.99       74.70     13.02 o 
   5   5   5       33.50       34.08     14.86 o 
   6   5   5      324.24      319.86     26.69 o 
   7   5   5       16.34       26.92     28.34 o 
 -11   6   5       27.48       37.53     37.17 o 
 -10   6   5        0.89        0.00     26.88 o 
  -9   6   5       58.55       59.42     22.81 o 
  -8   6   5      441.92      427.42     19.36 o 
  -7   6   5       13.34       10.17     12.59 o 
  -6   6   5      516.87      554.84     11.25 o 
  -5   6   5       25.22       22.09      8.13 o 
  -4   6   5      100.61       78.16      8.74 o 
  -3   6   5        9.20       12.16      6.47 o 
  -2   6   5      834.30      877.81     10.94 o 
  -1   6   5       32.06       33.44      6.19 o 
   0   6   5        1.14        1.58      6.19 o 
   1   6   5       77.79       64.05      9.47 o 
   2   6   5       39.26       34.52      8.97 o 
   3   6   5       41.56       29.72     10.51 o 
   4   6   5        8.14        0.44     12.84 o 
   5   6   5      223.32      241.40     17.21 o 
   6   6   5        0.21        0.00     22.66 o 
   7   6   5       57.06       74.38     28.64 o 
 -11   7   5        0.80        2.80     37.27 o 
 -10   7   5       84.97       72.67     31.29 o 
  -9   7   5      173.64      180.76     26.12 o 
  -8   7   5      417.54      421.02     18.90 o 
  -7   7   5        8.40        2.82     12.67 o 
  -6   7   5      115.34      110.79     11.18 o 
  -5   7   5      159.26      165.37     10.07 o 
  -4   7   5      242.40      280.78      8.12 o 
  -3   7   5      119.21      105.41      8.02 o 
  -2   7   5       29.36       34.86      6.80 o 
  -1   7   5       34.84       27.40      6.53 o 
   0   7   5      208.88      233.48      7.79 o 
   1   7   5      144.57      140.08      9.29 o 
   2   7   5      211.04      205.29     10.06 o 
   3   7   5      285.00      281.16     13.60 o 
   4   7   5       74.75       67.59     13.61 o 
   5   7   5       10.39        9.58     15.83 o 
   6   7   5      385.56      412.91     25.57 o 
   7   7   5       19.00       24.01     30.50 o 
 -11   8   5       34.01       71.05     52.37 o 
 -10   8   5        2.14        0.00     36.87 o 
  -9   8   5       22.56       17.43     18.93 o 
  -8   8   5       11.98        0.00     17.18 o 
  -7   8   5      159.76      154.22     16.81 o 
  -6   8   5      106.34       90.64     11.30 o 
  -5   8   5      194.98      194.32     10.77 o 
  -4   8   5      293.54      314.33     10.62 o 
  -3   8   5      220.51      199.44      8.28 o 
  -2   8   5        3.33        5.28      6.71 o 
  -1   8   5       98.06      105.58      8.32 o 
   0   8   5       46.43       37.31      6.91 o 
   1   8   5        0.04        0.00      7.59 o 
   2   8   5       44.31       48.17      9.55 o 
   3   8   5       38.38       20.88     11.48 o 
   4   8   5        4.34        0.00     13.65 o 
   5   8   5       84.99       83.81     16.35 o 
   6   8   5       56.91       65.31     24.42 o 
   7   8   5       89.32       98.21     31.10 o 
 -11   9   5       24.68       43.44     55.22 o 
 -10   9   5        5.53        6.90     57.65 o 
  -9   9   5      122.80      119.47     22.97 o 
  -8   9   5      311.22      303.43     19.36 o 
  -7   9   5      139.33      142.05     18.24 o 
  -6   9   5        0.70        7.25      9.53 o 
  -5   9   5      498.81      493.77     11.35 o 
  -4   9   5      156.99      150.60     10.41 o 
  -3   9   5        0.12        0.00      7.25 o 
  -2   9   5      432.24      423.21      9.45 o 
  -1   9   5      259.41      286.30      8.53 o 
   0   9   5      694.40      713.50     12.25 o 
   1   9   5      113.71      109.77      8.98 o 
   2   9   5       65.10       53.66     10.20 o 
   3   9   5      877.32      828.42     16.08 o 
   4   9   5      111.83      107.77     14.26 o 
   5   9   5       24.72       18.75     17.08 o 
   6   9   5      187.48      204.00     28.94 o 
   7   9   5       97.31      113.95     32.56 o 
 -11  10   5        7.76        0.00     66.58 o 
 -10  10   5        9.55        4.27     34.63 o 
  -9  10   5       88.05      110.99     25.06 o 
  -8  10   5       85.58       66.50     17.28 o 
  -7  10   5       67.50       52.84     14.48 o 
  -6  10   5       48.02       55.22     10.54 o 
  -5  10   5        0.05        8.01      8.52 o 
  -4  10   5        2.93        3.62      8.74 o 
  -3  10   5      628.02      639.60     11.35 o 
  -2  10   5     1593.50     1659.17     15.84 o 
  -1  10   5        0.89        0.00      7.77 o 
   0  10   5      517.28      493.07     11.18 o 
   1  10   5        5.01        4.01      7.64 o 
   2  10   5      268.01      267.56     12.44 o 
   3  10   5       47.55       49.06     12.83 o 
   4  10   5       29.47       17.33     13.68 o 
   5  10   5      133.92      142.49     17.78 o 
   6  10   5       69.17       76.21     24.35 o 
 -10  11   5        0.59       10.60     37.32 o 
  -9  11   5      615.14      707.97     27.65 o 
  -8  11   5       14.90        3.20     20.85 o 
  -7  11   5       65.66       75.49     12.95 o 
  -6  11   5       34.27       26.33     10.08 o 
  -5  11   5      222.98      229.68     11.83 o 
  -4  11   5      344.67      352.07     12.08 o 
  -3  11   5       34.70       20.53      8.64 o 
  -2  11   5        5.94        7.76      8.45 o 
  -1  11   5       39.31       31.31      8.43 o 
   0  11   5       50.86       47.96      9.27 o 
   1  11   5      301.69      292.13      9.90 o 
   2  11   5      300.98      313.74     11.94 o 
   3  11   5     2423.96     2478.91     36.56 o 
   4  11   5        0.66        0.00     13.92 o 
   5  11   5      804.69      806.61     19.65 o 
   6  11   5        2.29       13.17     24.39 o 
 -10  12   5        7.40        0.00     39.32 o 
  -9  12   5        3.67       42.43     30.57 o 
  -8  12   5        0.51        0.00     21.87 o 
  -7  12   5       93.84       73.78     14.46 o 
  -6  12   5      279.24      255.44     13.89 o 
  -5  12   5        3.08        5.12     10.69 o 
  -4  12   5       57.98       54.62     11.68 o 
  -3  12   5       65.55       57.03     10.75 o 
  -2  12   5      134.18      124.53     10.07 o 
  -1  12   5        9.13        9.40      8.99 o 
   0  12   5       72.20       64.86      9.77 o 
   1  12   5      256.46      229.30     11.28 o 
   2  12   5        0.50        0.00      9.95 o 
   3  12   5     1183.44     1289.18     18.67 o 
   4  12   5       23.77       32.59     15.08 o 
   5  12   5      508.67      582.01     22.92 o 
   6  12   5      184.82      205.16     28.43 o 
 -10  13   5      313.09      351.80     52.63 o 
  -9  13   5       38.38       57.49     32.95 o 
  -8  13   5       38.46       41.81     23.88 o 
  -7  13   5        4.77        0.00     13.92 o 
  -6  13   5      232.85      237.21     15.23 o 
  -5  13   5       53.66       47.48     11.80 o 
  -4  13   5       16.29       11.67     11.93 o 
  -3  13   5      842.30      853.39     14.46 o 
  -2  13   5       31.25       28.94      9.54 o 
  -1  13   5     1765.75     1837.32     23.11 o 
   0  13   5       33.72       33.27      9.44 o 
   1  13   5      966.17      930.38     14.59 o 
   2  13   5      152.75      150.82     11.96 o 
   3  13   5      526.23      528.18     15.13 o 
   4  13   5      341.84      364.73     19.43 o 
   5  13   5       58.82       58.51     21.78 o 
   6  13   5      148.87      153.30     28.94 o 
 -10  14   5        3.16        0.00     43.77 o 
  -9  14   5      190.31      208.72     42.30 o 
  -8  14   5        5.88        6.48     24.00 o 
  -7  14   5       59.62       55.52     17.32 o 
  -6  14   5      144.38      132.06     15.64 o 
  -5  14   5      531.34      560.95     14.98 o 
  -4  14   5        1.40        0.00     12.56 o 
  -3  14   5      313.97      317.82     11.61 o 
  -2  14   5      136.12      132.05     11.75 o 
  -1  14   5     1895.16     1905.76     20.23 o 
   0  14   5       10.59        3.08      9.49 o 
   1  14   5      407.69      418.94     12.84 o 
   2  14   5      555.84      570.78     13.16 o 
   3  14   5       58.97       46.92     12.88 o 
   4  14   5      372.99      390.81     19.71 o 
   5  14   5       99.22      121.51     24.72 o 
   6  14   5      118.79      116.70     28.69 o 
  -9  15   5        0.11       22.69     35.57 o 
  -8  15   5      101.71       69.21     27.89 o 
  -7  15   5      211.11      218.44     19.06 o 
  -6  15   5       37.92       28.54     14.94 o 
  -5  15   5      309.40      317.27     16.57 o 
  -4  15   5      628.20      595.73     16.99 o 
  -3  15   5     1334.43     1396.60     17.61 o 
  -2  15   5       37.53       29.34     10.52 o 
  -1  15   5      975.59      974.38     15.88 o 
   0  15   5      486.88      493.04     12.72 o 
   1  15   5        7.83       14.94     10.79 o 
   2  15   5     1126.65     1171.97     16.24 o 
   3  15   5      122.69       98.93     14.62 o 
   4  15   5       15.80        3.33     17.55 o 
   5  15   5       26.59       35.07     23.30 o 
  -9  16   5       16.68       27.04     38.31 o 
  -8  16   5       60.97       61.53     29.18 o 
  -7  16   5      233.40      248.44     22.20 o 
  -6  16   5      560.79      581.57     18.36 o 
  -5  16   5      719.50      753.79     19.54 o 
  -4  16   5      855.29      905.49     20.26 o 
  -3  16   5       52.74       33.51     11.86 o 
  -2  16   5      185.34      153.58     13.76 o 
  -1  16   5      320.69      296.38     13.70 o 
   0  16   5      424.40      421.33     13.08 o 
   1  16   5      442.52      414.90     14.25 o 
   2  16   5       72.86       54.47     12.89 o 
   3  16   5      153.79      148.11     17.05 o 
   4  16   5       61.51       74.33     17.90 o 
   5  16   5       25.06       19.45     24.13 o 
  -9  17   5      320.59      293.92     50.09 o 
  -8  17   5       12.45       34.55     30.22 o 
  -7  17   5      837.81      924.95     22.29 o 
  -6  17   5       13.06       12.88     17.66 o 
  -5  17   5        9.61       14.43     15.41 o 
  -4  17   5      640.53      668.05     18.82 o 
  -3  17   5      179.27      171.77     14.66 o 
  -2  17   5      638.10      593.99     12.66 o 
  -1  17   5      962.13      947.75     15.36 o 
   0  17   5        4.27       11.11     11.68 o 
   1  17   5      212.69      201.72     15.63 o 
   2  17   5       11.67        9.49     13.17 o 
   3  17   5      104.43      103.68     16.18 o 
   4  17   5       19.70       29.21     18.91 o 
   5  17   5       13.91        0.00     26.50 o 
  -9  18   5      133.73      111.46     45.80 o 
  -8  18   5       27.81       15.02     23.97 o 
  -7  18   5        3.03       11.95     21.84 o 
  -6  18   5      517.37      536.84     22.64 o 
  -5  18   5       28.67       29.43     16.53 o 
  -4  18   5     1101.09     1133.95     28.87 o 
  -3  18   5      301.31      258.02     18.18 o 
  -2  18   5      162.85      138.83     13.40 o 
  -1  18   5     1214.53     1233.86     16.61 o 
   0  18   5       37.00       54.95     12.29 o 
   1  18   5       33.16       34.18     13.14 o 
   2  18   5       35.90       28.05     14.70 o 
   3  18   5        3.06        1.52     16.09 o 
   4  18   5        0.30        0.00     20.65 o 
  -8  19   5      429.51      496.64     36.16 o 
  -7  19   5      113.35      114.30     23.80 o 
  -6  19   5      114.35      109.31     21.54 o 
  -5  19   5      150.73      142.85     21.21 o 
  -4  19   5        2.24        5.10     16.59 o 
  -3  19   5      155.10      157.81     18.16 o 
  -2  19   5      118.82      105.35     13.12 o 
  -1  19   5       68.47       62.38     12.98 o 
   0  19   5      282.10      293.00     13.52 o 
   1  19   5      130.95      115.99     14.53 o 
   2  19   5      137.75      125.98     16.92 o 
   3  19   5       73.60       67.25     18.00 o 
   4  19   5       23.31       15.69     25.79 o 
  -8  20   5       34.72       29.43     31.43 o 
  -7  20   5      730.59      819.43     28.14 o 
  -6  20   5       17.75       39.54     22.26 o 
  -5  20   5      303.92      299.75     25.83 o 
  -4  20   5       20.02       13.19     16.39 o 
  -3  20   5      131.54      130.10     17.69 o 
  -2  20   5        0.45        0.00     13.54 o 
  -1  20   5        0.07        0.00     12.92 o 
   0  20   5      278.27      313.71     15.58 o 
   1  20   5       79.07       72.99     14.95 o 
   2  20   5       61.77       69.45     15.71 o 
   3  20   5       13.20        7.40     17.43 o 
   4  20   5       19.87       20.06     23.92 o 
  -7  21   5       37.95       34.91     26.57 o 
  -6  21   5        3.87       16.67     23.16 o 
  -5  21   5        9.72       11.14     22.27 o 
  -4  21   5        4.89        3.64     17.47 o 
  -3  21   5       38.50       23.66     18.13 o 
  -2  21   5        1.00        0.00     14.77 o 
  -1  21   5       94.54       98.96     14.92 o 
   0  21   5       12.26       23.22     14.41 o 
   1  21   5       24.43       33.70     15.75 o 
   2  21   5      110.96      145.08     19.12 o 
   3  21   5        1.00        3.88     19.75 o 
  -7  22   5        8.29        0.00     29.00 o 
  -6  22   5       49.79       62.85     25.11 o 
  -5  22   5        5.79        0.00     23.65 o 
  -4  22   5       33.61       29.07     18.79 o 
  -3  22   5       11.21       17.72     19.51 o 
  -2  22   5      103.71      103.31     19.12 o 
  -1  22   5       27.23       27.96     16.17 o 
   0  22   5       58.90       71.20     15.82 o 
   1  22   5        0.55        0.00     16.75 o 
   2  22   5       68.86       73.99     19.59 o 
  -6  23   5        0.06        0.47     27.35 o 
  -5  23   5        6.53        6.72     24.73 o 
  -4  23   5        8.81       13.14     20.52 o 
  -3  23   5       15.33       35.55     20.00 o 
  -2  23   5       63.28       61.82     19.40 o 
  -1  23   5        1.00       11.67     16.86 o 
   0  23   5       11.24       27.24     17.58 o 
   1  23   5       48.38       57.09     19.88 o 
   2  23   5      210.03      243.35     24.12 o 
  -5  24   5        0.31        0.00     23.91 o 
  -4  24   5       19.60       32.08     22.08 o 
  -3  24   5       47.80       76.27     22.79 o 
  -2  24   5       52.72       52.86     22.43 o 
  -1  24   5        1.23        0.49     18.63 o 
   0  24   5      152.11      217.28     20.91 o 
   1  24   5        7.74       11.84     21.53 o 
  -4  25   5       22.68       31.01     24.58 o 
  -3  25   5       91.41      114.49     26.45 o 
  -2  25   5      197.37      196.26     28.26 o 
  -1  25   5        3.58        0.00     20.73 o 
   0  25   5       36.56       54.29     21.39 o 
 -11   0   6       55.46       54.40     49.94 o 
 -10   0   6        3.35       17.30     29.23 o 
  -9   0   6       60.86       62.97     24.96 o 
  -8   0   6      879.52      824.58     41.82 o 
  -7   0   6       76.25       72.27     30.45 o 
  -6   0   6        4.56        0.00     28.42 o 
  -5   0   6      190.78      222.90     15.29 o 
  -4   0   6      765.48      823.69     15.74 o 
  -3   0   6      623.90      654.50     14.83 o 
  -2   0   6      359.63      375.08     13.27 o 
  -1   0   6     1229.86     1299.74     23.62 o 
   0   0   6        7.79       18.81     13.11 o 
   1   0   6       12.91        4.82     17.65 o 
   2   0   6      239.66      226.76     21.10 o 
   3   0   6        6.71       10.44     17.79 o 
   4   0   6      765.63      847.31     26.75 o 
   5   0   6        9.15       15.90     25.56 o 
   6   0   6       41.22       58.33     33.28 o 
 -11   1   6        3.07       10.19     34.73 o 
 -10   1   6      226.04      189.61     23.31 o 
  -9   1   6       39.59       63.08     22.71 o 
  -8   1   6      207.32      227.72     24.97 o 
  -7   1   6       27.32        8.73     19.66 o 
  -6   1   6      105.73       95.42     20.38 o 
  -5   1   6       10.87        0.00     10.70 o 
  -4   1   6      201.61      197.26      8.91 o 
  -3   1   6        9.03        0.00      7.85 o 
  -2   1   6      296.70      281.18      8.71 o 
  -1   1   6        0.58        0.00      8.71 o 
   0   1   6       63.03       43.61      9.55 o 
   1   1   6       56.57       64.77     12.76 o 
   2   1   6      327.18      309.66     13.05 o 
   3   1   6        6.15        0.43     12.04 o 
   4   1   6        6.42        8.17     15.98 o 
   5   1   6      147.99      158.14     19.84 o 
   6   1   6        4.25        0.00     22.89 o 
 -11   2   6      105.63       75.58     36.17 o 
 -10   2   6       11.36        0.94     20.66 o 
  -9   2   6      965.53     1108.69     28.34 o 
  -8   2   6      260.68      248.44     21.21 o 
  -7   2   6        0.78        4.55     17.61 o 
  -6   2   6      339.56      331.17     21.39 o 
  -5   2   6      431.08      439.79     10.64 o 
  -4   2   6     1112.44     1171.30     16.65 o 
  -3   2   6      261.22      255.04      8.81 o 
  -2   2   6     1905.72     1990.97     20.98 o 
  -1   2   6      472.18      485.55     10.70 o 
   0   2   6        1.61        0.00      8.98 o 
   1   2   6       86.98       86.72     13.68 o 
   2   2   6       20.47       18.17     11.03 o 
   3   2   6       65.58       45.28     13.26 o 
   4   2   6        6.37        1.27     14.91 o 
   5   2   6       64.44       54.13     19.17 o 
   6   2   6       12.83        0.00     23.14 o 
 -11   3   6       34.03       51.28     34.59 o 
 -10   3   6       34.16       51.64     23.74 o 
  -9   3   6        4.07       13.92     20.53 o 
  -8   3   6       76.10       58.06     19.79 o 
  -7   3   6       14.80        8.88     20.38 o 
  -6   3   6       89.78       86.44     14.00 o 
  -5   3   6      103.46       98.06     10.07 o 
  -4   3   6        9.28        3.43      7.68 o 
  -3   3   6      854.95      828.61     10.15 o 
  -2   3   6      693.66      782.35     10.72 o 
  -1   3   6        2.75        2.84      7.77 o 
   0   3   6        7.02        0.00      8.21 o 
   1   3   6       69.52       71.07     12.20 o 
   2   3   6      209.03      215.53     12.09 o 
   3   3   6       13.89       25.72     11.49 o 
   4   3   6       54.00       48.51     14.60 o 
   5   3   6      107.57      105.73     18.01 o 
   6   3   6        8.43        0.00     25.83 o 
 -11   4   6        0.48        0.81     53.59 o 
 -10   4   6        7.73        0.00     23.51 o 
  -9   4   6       46.85       45.27     21.13 o 
  -8   4   6       80.75       70.97     19.51 o 
  -7   4   6      262.38      289.23     24.80 o 
  -6   4   6       11.66        0.00     14.26 o 
  -5   4   6       54.38       50.46      9.77 o 
  -4   4   6      187.86      183.78      8.54 o 
  -3   4   6     1226.06     1161.29     12.15 o 
  -2   4   6       37.15       38.27      7.47 o 
  -1   4   6       37.73       32.78      7.80 o 
   0   4   6      279.03      292.84     10.13 o 
   1   4   6        0.68        1.04     11.42 o 
   2   4   6      135.48      139.16     11.64 o 
   3   4   6       30.37       15.79     11.88 o 
   4   4   6        9.40        2.95     13.89 o 
   5   4   6       91.33       81.99     19.52 o 
   6   4   6       25.38       22.43     23.84 o 
 -11   5   6        0.01        8.53     53.19 o 
 -10   5   6        3.16        6.45     24.81 o 
  -9   5   6       12.19        0.00     20.50 o 
  -8   5   6        0.00       14.71     17.82 o 
  -7   5   6      113.16      110.99     19.44 o 
  -6   5   6       27.08       25.85     11.10 o 
  -5   5   6      297.24      304.58     12.13 o 
  -4   5   6      111.68      108.26      9.80 o 
  -3   5   6      472.70      418.36      8.63 o 
  -2   5   6      360.95      334.00      8.16 o 
  -1   5   6        2.98        1.37      7.45 o 
   0   5   6      135.90      138.10     11.70 o 
   1   5   6      122.60      119.93     11.73 o 
   2   5   6       40.51       42.81     10.48 o 
   3   5   6        4.06        3.58     11.69 o 
   4   5   6       71.51       70.42     15.89 o 
   5   5   6       94.60       84.33     19.93 o 
   6   5   6        0.06        0.00     24.25 o 
 -11   6   6        3.69        0.00     50.34 o 
 -10   6   6        0.03        0.00     26.12 o 
  -9   6   6      142.15      143.98     24.38 o 
  -8   6   6      228.33      213.63     22.33 o 
  -7   6   6        8.98        7.04     13.92 o 
  -6   6   6       75.48       78.08     12.89 o 
  -5   6   6       37.54       34.58     10.64 o 
  -4   6   6      118.43      143.32     10.13 o 
  -3   6   6      139.21      131.77      8.27 o 
  -2   6   6      258.87      242.78      8.14 o 
  -1   6   6     1132.67     1107.88     13.46 o 
   0   6   6        5.42        0.57      8.71 o 
   1   6   6      128.66      136.87     13.97 o 
   2   6   6      195.88      215.95     12.28 o 
   3   6   6       49.61       40.80     13.04 o 
   4   6   6       96.40       85.16     17.27 o 
   5   6   6       94.70      111.05     21.13 o 
   6   6   6        1.80        4.39     29.59 o 
 -11   7   6        1.17       24.36     55.22 o 
 -10   7   6       86.11       83.09     30.60 o 
  -9   7   6        7.10        4.55     21.70 o 
  -8   7   6        8.63        3.80     16.36 o 
  -7   7   6        2.33        0.98     13.42 o 
  -6   7   6       64.58       55.07     11.82 o 
  -5   7   6      169.30      178.36     12.38 o 
  -4   7   6       68.30       66.16      9.21 o 
  -3   7   6      637.04      639.27     10.80 o 
  -2   7   6       39.56       33.38      7.50 o 
  -1   7   6        2.63        0.00      7.70 o 
   0   7   6       24.09       17.79      8.53 o 
   1   7   6       65.48       48.69     11.58 o 
   2   7   6      579.58      550.05     14.09 o 
   3   7   6       40.84       28.32     12.55 o 
   4   7   6        0.47        0.00     15.81 o 
   5   7   6        0.46        0.23     20.40 o 
   6   7   6       37.78       47.13     30.50 o 
 -11   8   6       21.99        3.24     38.32 o 
 -10   8   6      145.97      180.45     31.63 o 
  -9   8   6      152.95      148.43     27.02 o 
  -8   8   6        5.69        1.27     15.86 o 
  -7   8   6       53.49       45.98     14.83 o 
  -6   8   6      185.42      180.62     13.38 o 
  -5   8   6        3.20        0.00     10.34 o 
  -4   8   6      416.38      418.32     12.53 o 
  -3   8   6       79.34       66.76      8.69 o 
  -2   8   6        4.13        0.00      7.66 o 
  -1   8   6       23.58       13.17      7.88 o 
   0   8   6        0.41        0.00      8.56 o 
   1   8   6        8.17        9.39     11.06 o 
   2   8   6       30.70       34.74     11.84 o 
   3   8   6      122.04      117.00     15.04 o 
   4   8   6       28.16       31.08     15.49 o 
   5   8   6       48.31       57.43     20.40 o 
   6   8   6       62.51       49.36     30.40 o 
 -11   9   6      132.50      196.91     66.18 o 
 -10   9   6       25.18       44.53     33.87 o 
  -9   9   6       74.00       91.11     24.44 o 
  -8   9   6        0.75        1.39     16.71 o 
  -7   9   6       73.69       54.83     15.30 o 
  -6   9   6        2.76        1.05     11.47 o 
  -5   9   6      285.98      292.26     12.17 o 
  -4   9   6       44.58       34.82     10.49 o 
  -3   9   6        6.48        8.67      8.10 o 
  -2   9   6      100.19       91.30      9.40 o 
  -1   9   6        6.38        6.55      7.89 o 
   0   9   6       75.14       80.95      9.51 o 
   1   9   6       22.27       10.71     10.19 o 
   2   9   6       16.82        5.49     11.90 o 
   3   9   6       46.90       29.91     14.07 o 
   4   9   6        2.54        0.00     15.73 o 
   5   9   6       13.58       19.85     19.00 o 
   6   9   6        0.92       17.51     28.33 o 
 -10  10   6       10.07        4.77     33.69 o 
  -9  10   6      253.04      252.29     25.37 o 
  -8  10   6       10.20        9.60     17.41 o 
  -7  10   6      119.86       94.33     17.77 o 
  -6  10   6        0.26        0.00     11.92 o 
  -5  10   6        4.30       11.24     11.14 o 
  -4  10   6       84.86       66.41     11.52 o 
  -3  10   6      184.40      166.81     10.14 o 
  -2  10   6      425.24      437.08     10.46 o 
  -1  10   6        1.46        0.00      8.80 o 
   0  10   6       22.68       25.01      9.25 o 
   1  10   6      338.40      296.62     12.76 o 
   2  10   6        1.88        8.53     12.52 o 
   3  10   6        0.92        0.00     14.06 o 
   4  10   6       80.08       71.75     17.53 o 
   5  10   6        6.82        0.00     19.84 o 
 -10  11   6       39.94       54.81     51.97 o 
  -9  11   6        0.92        3.06     21.23 o 
  -8  11   6        7.11       12.74     17.98 o 
  -7  11   6       18.34       32.86     16.11 o 
  -6  11   6      129.50      124.01     14.13 o 
  -5  11   6        0.35        0.00     11.56 o 
  -4  11   6       75.34       79.98     11.61 o 
  -3  11   6       97.92       83.33     10.50 o 
  -2  11   6      197.99      204.70     11.57 o 
  -1  11   6      182.00      186.76     11.80 o 
   0  11   6       17.25       10.60      9.52 o 
   1  11   6       77.61       91.37     10.91 o 
   2  11   6       74.33       70.47     13.29 o 
   3  11   6       95.49      104.08     15.73 o 
   4  11   6        4.33        2.11     17.04 o 
   5  11   6        1.36       17.12     20.92 o 
 -10  12   6      153.65      196.16     48.42 o 
  -9  12   6        0.00        1.74     27.20 o 
  -8  12   6       14.73        4.31     23.81 o 
  -7  12   6      167.48      156.21     16.83 o 
  -6  12   6       57.31       36.44     13.00 o 
  -5  12   6      431.16      409.08     15.07 o 
  -4  12   6        0.81        0.00     10.88 o 
  -3  12   6      208.24      209.49     12.19 o 
  -2  12   6       76.26       64.26     11.20 o 
  -1  12   6      260.56      247.38     12.38 o 
   0  12   6        0.08        0.00     10.44 o 
   1  12   6       93.41       91.61     11.42 o 
   2  12   6        0.49        0.00     12.71 o 
   3  12   6      126.75      115.93     17.35 o 
   4  12   6       78.67       76.68     18.71 o 
   5  12   6       46.56       45.07     22.01 o 
 -10  13   6       54.33       65.32     44.56 o 
  -9  13   6      460.46      491.41     34.63 o 
  -8  13   6       56.03       50.76     25.42 o 
  -7  13   6       75.72       57.02     16.76 o 
  -6  13   6        0.24        0.00     15.55 o 
  -5  13   6      180.31      152.64     16.82 o 
  -4  13   6      319.58      303.58     15.08 o 
  -3  13   6      150.53      138.89     11.78 o 
  -2  13   6      880.76      874.82     15.15 o 
  -1  13   6       78.03       80.19     11.80 o 
   0  13   6      108.72       84.22     11.98 o 
   1  13   6      142.61      134.72     13.63 o 
   2  13   6      276.22      302.78     16.70 o 
   3  13   6      401.09      365.88     18.76 o 
   4  13   6       52.90       49.11     19.28 o 
   5  13   6        1.29        8.29     27.17 o 
  -9  14   6        4.69        6.86     30.17 o 
  -8  14   6       69.16       65.28     27.20 o 
  -7  14   6      318.77      304.00     20.07 o 
  -6  14   6       81.30      101.58     17.71 o 
  -5  14   6       11.78       10.45     14.04 o 
  -4  14   6      155.98      179.32     15.37 o 
  -3  14   6      215.45      222.88     13.19 o 
  -2  14   6      154.28      171.04     13.83 o 
  -1  14   6       22.99       25.24     11.34 o 
   0  14   6       20.04        8.00     11.09 o 
   1  14   6       92.99       78.77     11.83 o 
   2  14   6      478.81      514.83     15.69 o 
   3  14   6      200.08      197.71     19.15 o 
   4  14   6       35.44       27.02     20.50 o 
  -9  15   6       56.64       24.96     31.66 o 
  -8  15   6      148.92      187.80     32.86 o 
  -7  15   6       13.05       11.14     17.28 o 
  -6  15   6        5.54       11.80     17.08 o 
  -5  15   6      776.71      785.28     19.63 o 
  -4  15   6        7.07        0.00     14.70 o 
  -3  15   6      422.70      427.22     15.55 o 
  -2  15   6       77.82       78.58     13.16 o 
  -1  15   6      106.64       95.84     13.20 o 
   0  15   6       70.40       57.93     12.01 o 
   1  15   6        3.80        2.85     11.86 o 
   2  15   6        0.30        0.00     14.41 o 
   3  15   6      161.20      151.09     18.51 o 
   4  15   6       63.85       55.13     21.72 o 
  -9  16   6       34.21       20.56     35.09 o 
  -8  16   6        0.54        0.00     29.75 o 
  -7  16   6       48.55       62.94     19.67 o 
  -6  16   6      209.72      180.29     20.96 o 
  -5  16   6       18.91       32.61     17.08 o 
  -4  16   6        4.18        0.00     14.11 o 
  -3  16   6      187.45      195.21     17.57 o 
  -2  16   6      448.57      481.45     15.90 o 
  -1  16   6       47.36       38.80     12.88 o 
   0  16   6        7.92       11.96     12.31 o 
   1  16   6      115.30      110.98     14.94 o 
   2  16   6       58.86       45.41     15.96 o 
   3  16   6      243.57      262.16     21.92 o 
   4  16   6       34.63       44.99     22.70 o 
  -9  17   6       60.35       94.92     36.39 o 
  -8  17   6       20.08        6.30     28.34 o 
  -7  17   6       18.09        0.00     21.19 o 
  -6  17   6      392.65      412.76     25.06 o 
  -5  17   6      174.88      180.62     21.25 o 
  -4  17   6        2.64        0.00     15.17 o 
  -3  17   6        8.94        0.00     15.27 o 
  -2  17   6       67.16       64.71     13.04 o 
  -1  17   6        4.11        0.00     13.29 o 
   0  17   6        8.97        6.87     13.12 o 
   1  17   6       77.50       76.63     15.35 o 
   2  17   6        9.18        7.22     16.15 o 
   3  17   6      109.37      143.12     21.78 o 
   4  17   6       24.87       39.83     24.46 o 
  -8  18   6       67.20       57.45     37.49 o 
  -7  18   6       46.84       39.36     23.69 o 
  -6  18   6      269.10      295.68     25.21 o 
  -5  18   6      412.25      401.64     23.10 o 
  -4  18   6       34.32       20.89     15.78 o 
  -3  18   6        7.37        1.57     15.34 o 
  -2  18   6        0.20        0.00     13.89 o 
  -1  18   6      105.24       76.71     14.21 o 
   0  18   6       38.96       49.66     14.08 o 
   1  18   6        1.40        5.20     15.31 o 
   2  18   6        0.02        0.00     18.21 o 
   3  18   6       97.71      116.93     21.51 o 
  -8  19   6       34.32       17.68     34.95 o 
  -7  19   6       26.49       40.10     24.24 o 
  -6  19   6        3.79       25.22     21.49 o 
  -5  19   6       26.62       41.41     19.62 o 
  -4  19   6      169.01      180.10     20.15 o 
  -3  19   6      133.34      121.25     18.40 o 
  -2  19   6       26.91       43.81     14.13 o 
  -1  19   6       45.42       50.69     15.65 o 
   0  19   6       35.91       42.04     15.66 o 
   1  19   6      184.30      180.69     19.46 o 
   2  19   6        3.84       11.14     19.16 o 
   3  19   6        2.12        4.26     21.54 o 
  -7  20   6       18.73       20.06     25.45 o 
  -6  20   6      210.59      208.82     27.08 o 
  -5  20   6        1.46        2.69     21.60 o 
  -4  20   6      132.50      138.61     20.23 o 
  -3  20   6      107.52      131.28     20.84 o 
  -2  20   6       10.70       17.22     15.27 o 
  -1  20   6        4.20        6.98     15.12 o 
   0  20   6       30.19       34.99     18.01 o 
   1  20   6       29.98       30.38     17.64 o 
   2  20   6      103.55      109.27     21.74 o 
  -7  21   6       51.86       66.34     28.33 o 
  -6  21   6        0.87        1.41     25.21 o 
  -5  21   6       94.42       96.70     21.51 o 
  -4  21   6       54.28       71.61     20.70 o 
  -3  21   6        0.61        0.00     19.46 o 
  -2  21   6       49.73       49.82     18.72 o 
  -1  21   6        6.83       15.83     16.32 o 
   0  21   6      161.87      167.41     18.24 o 
   1  21   6        0.34        0.00     18.36 o 
   2  21   6        5.61        0.00     19.71 o 
  -6  22   6       48.52       83.06     27.55 o 
  -5  22   6       26.36       37.21     21.84 o 
  -4  22   6       18.19       39.28     21.73 o 
  -3  22   6        5.95        0.00     20.84 o 
  -2  22   6       90.19       80.07     20.34 o 
  -1  22   6        3.45        2.16     17.32 o 
   0  22   6        3.88        0.81     18.42 o 
   1  22   6      115.24      100.52     20.33 o 
  -5  23   6       12.68       37.55     24.07 o 
  -4  23   6       18.76       43.96     23.58 o 
  -3  23   6       22.99       24.23     23.38 o 
  -2  23   6       80.93       98.44     23.77 o 
  -1  23   6       70.21       53.72     19.39 o 
   0  23   6       80.27       91.50     20.82 o 
  -3  24   6      205.12      220.39     28.25 o 
  -2  24   6       64.40       95.43     26.35 o 
 -11   1   7      274.67      280.17     46.22 o 
 -10   1   7      141.60      171.26     33.09 o 
  -9   1   7      506.29      537.09     30.34 o 
  -8   1   7      114.28      134.61     27.90 o 
  -7   1   7      208.32      231.45     24.80 o 
  -6   1   7      745.25      712.94     28.13 o 
  -5   1   7       42.56       39.61     14.74 o 
  -4   1   7     1785.20     1815.09     18.95 o 
  -3   1   7      436.02      434.13     10.68 o 
  -2   1   7       70.54       55.82      9.80 o 
  -1   1   7        0.09        0.00      9.59 o 
   0   1   7       33.52       19.54     13.85 o 
   1   1   7        0.07        3.93     15.42 o 
   2   1   7       35.52       31.22     13.61 o 
   3   1   7      121.36      118.77     18.14 o 
   4   1   7        2.53        1.97     18.48 o 
   5   1   7       21.55       20.87     22.84 o 
 -11   2   7      181.94      224.26     50.34 o 
 -10   2   7      750.93      875.75     37.08 o 
  -9   2   7       36.30       20.53     29.15 o 
  -8   2   7     2320.53     2335.32     48.22 o 
  -7   2   7      786.17      802.26     29.71 o 
  -6   2   7     1070.74     1040.33     32.44 o 
  -5   2   7     1165.71     1144.19     21.52 o 
  -4   2   7      324.25      326.96     11.94 o 
  -3   2   7      454.24      442.68     11.15 o 
  -2   2   7       50.65       36.59      9.65 o 
  -1   2   7      338.86      319.75     11.51 o 
   0   2   7       31.79       27.42     13.49 o 
   1   2   7       34.92       25.18     16.78 o 
   2   2   7      336.95      355.23     16.47 o 
   3   2   7      308.20      322.11     20.40 o 
   4   2   7       25.99       26.61     18.46 o 
   5   2   7       14.52       17.72     23.30 o 
 -11   3   7        0.10        4.05     31.41 o 
 -10   3   7      807.95      847.37     37.71 o 
  -9   3   7       88.14      115.00     32.92 o 
  -8   3   7       27.27       27.36     25.56 o 
  -7   3   7       23.89       16.85     23.56 o 
  -6   3   7      974.98      998.13     31.43 o 
  -5   3   7      137.58      152.60     13.01 o 
  -4   3   7      715.69      736.60     13.44 o 
  -3   3   7      374.45      366.11     11.61 o 
  -2   3   7       56.63       58.94      9.76 o 
  -1   3   7      881.53      866.56     14.90 o 
   0   3   7      208.06      211.92     15.07 o 
   1   3   7      302.87      263.70     20.72 o 
   2   3   7      470.31      480.01     17.14 o 
   3   3   7       40.32       53.10     16.77 o 
   4   3   7        0.02        0.00     18.97 o 
   5   3   7        2.00        0.00     25.44 o 
 -11   4   7        6.02       18.65     30.82 o 
 -10   4   7      121.77      130.25     39.32 o 
  -9   4   7      157.87      124.38     35.80 o 
  -8   4   7      117.69      102.48     32.48 o 
  -7   4   7      134.15      129.81     27.81 o 
  -6   4   7      262.57      213.12     21.19 o 
  -5   4   7       52.35       50.97     10.72 o 
  -4   4   7     1933.54     2041.14     19.04 o 
  -3   4   7      243.82      212.81     11.21 o 
  -2   4   7       67.16       65.83     10.87 o 
  -1   4   7      141.24      152.07     12.40 o 
   0   4   7        7.45       12.52     13.66 o 
   1   4   7       20.87       24.35     14.41 o 
   2   4   7        1.66        0.00     14.57 o 
   3   4   7      399.19      395.40     18.88 o 
   4   4   7        0.54        0.00     20.68 o 
   5   4   7        0.37        0.00     26.54 o 
 -11   5   7       24.41       13.66     32.42 o 
 -10   5   7       32.99       40.46     28.48 o 
  -9   5   7       35.70       52.46     31.15 o 
  -8   5   7        2.93        0.00     24.03 o 
  -7   5   7       89.42       86.08     25.82 o 
  -6   5   7       58.67       37.97     17.72 o 
  -5   5   7        1.14        0.00     10.54 o 
  -4   5   7      166.88      152.48     11.15 o 
  -3   5   7      608.30      598.15     12.18 o 
  -2   5   7      528.48      562.06     12.83 o 
  -1   5   7      241.25      255.89     12.79 o 
   0   5   7      235.71      244.15     17.52 o 
   1   5   7       73.15       45.50     14.80 o 
   2   5   7       13.39       14.97     13.05 o 
   3   5   7       13.53       17.07     18.44 o 
   4   5   7        5.03       15.65     21.62 o 
   5   5   7       53.23       60.27     27.49 o 
 -11   6   7        5.79       15.87     39.89 o 
 -10   6   7       97.63      100.85     27.65 o 
  -9   6   7       80.11       76.95     30.70 o 
  -8   6   7        2.79        0.00     25.20 o 
  -7   6   7       15.62        0.00     20.38 o 
  -6   6   7       91.08      116.68     14.94 o 
  -5   6   7      277.64      318.43     13.12 o 
  -4   6   7      246.74      247.11     10.26 o 
  -3   6   7      252.47      237.42     11.19 o 
  -2   6   7        0.29        0.00     10.47 o 
  -1   6   7       13.16       23.29     10.69 o 
   0   6   7      744.39      749.46     18.87 o 
   1   6   7      264.23      272.93     19.54 o 
   2   6   7      489.06      546.10     18.38 o 
   3   6   7        1.30        0.00     16.63 o 
   4   6   7      192.43      215.31     24.76 o 
   5   6   7      163.39      177.34     29.43 o 
 -10   7   7       84.93      110.36     30.31 o 
  -9   7   7      102.04      131.60     30.41 o 
  -8   7   7      212.53      207.05     30.52 o 
  -7   7   7        2.66        0.00     17.74 o 
  -6   7   7       34.71       28.59     13.21 o 
  -5   7   7      127.05      142.53     14.65 o 
  -4   7   7      767.52      784.65     13.71 o 
  -3   7   7       11.28       11.34      9.12 o 
  -2   7   7      902.01      926.25     13.06 o 
  -1   7   7       32.49       30.70     10.74 o 
   0   7   7      231.26      216.24     17.11 o 
   1   7   7      214.15      234.02     17.60 o 
   2   7   7      363.07      369.79     17.31 o 
   3   7   7        1.49       11.49     17.13 o 
   4   7   7      176.96      216.88     23.47 o 
   5   7   7      111.95      136.26     29.11 o 
 -10   8   7        6.60       11.98     28.63 o 
  -9   8   7        0.71       12.29     23.42 o 
  -8   8   7       57.93       54.05     27.41 o 
  -7   8   7        0.22        0.00     17.75 o 
  -6   8   7      178.51      161.89     15.64 o 
  -5   8   7       29.99       37.26     12.26 o 
  -4   8   7      123.27      116.53     12.60 o 
  -3   8   7      363.07      353.66     10.95 o 
  -2   8   7      148.73      124.59     10.83 o 
  -1   8   7       21.81        9.76     10.22 o 
   0   8   7        0.77        0.00     11.76 o 
   1   8   7        3.74        4.06     12.84 o 
   2   8   7       24.90       24.09     14.94 o 
   3   8   7       52.95       56.41     16.58 o 
   4   8   7      121.46      110.52     20.63 o 
   5   8   7       15.48       12.46     26.03 o 
 -10   9   7      151.49      175.22     32.23 o 
  -9   9   7       51.68       24.23     24.13 o 
  -8   9   7        4.81       14.42     20.50 o 
  -7   9   7        4.61        6.08     18.29 o 
  -6   9   7      123.84      116.07     15.87 o 
  -5   9   7       17.68        5.64     12.01 o 
  -4   9   7      254.21      243.46     12.63 o 
  -3   9   7       42.87       33.23      9.43 o 
  -2   9   7       31.89       14.70      9.88 o 
  -1   9   7      162.11      127.40     13.61 o 
   0   9   7       95.46       70.53     12.79 o 
   1   9   7        8.97        8.93     13.32 o 
   2   9   7      762.64      827.83     18.21 o 
   3   9   7       69.90       57.80     17.86 o 
   4   9   7       29.63       41.38     20.43 o 
 -10  10   7       19.85       30.84     31.36 o 
  -9  10   7       53.38       87.33     25.96 o 
  -8  10   7       21.01        1.21     22.36 o 
  -7  10   7       89.57       69.01     20.39 o 
  -6  10   7      110.13      121.97     15.25 o 
  -5  10   7      180.48      146.40     14.93 o 
  -4  10   7      138.00      136.96     12.91 o 
  -3  10   7       47.07       39.30     10.28 o 
  -2  10   7        0.84        0.00      9.48 o 
  -1  10   7       49.42       31.01     11.12 o 
   0  10   7        0.70        0.00     11.94 o 
   1  10   7        0.14        3.81     13.40 o 
   2  10   7       75.28       83.78     16.27 o 
   3  10   7        2.72        7.37     17.84 o 
   4  10   7      109.30      103.73     21.28 o 
 -10  11   7        6.92        0.00     32.18 o 
  -9  11   7      116.28      138.71     28.24 o 
  -8  11   7       21.96       22.66     22.52 o 
  -7  11   7        6.27        7.22     19.69 o 
  -6  11   7      162.85      117.94     17.35 o 
  -5  11   7      142.42      154.60     16.31 o 
  -4  11   7       89.80       92.93     13.37 o 
  -3  11   7        0.73        0.70     10.46 o 
  -2  11   7        7.42        6.94      9.89 o 
  -1  11   7       12.07        0.00     10.77 o 
   0  11   7       86.27       94.35     12.55 o 
   1  11   7       46.43       21.55     14.27 o 
   2  11   7       39.81       37.15     15.99 o 
   3  11   7      121.39      102.76     19.82 o 
   4  11   7       13.69       17.87     21.64 o 
 -10  12   7      214.27      269.70     46.79 o 
  -9  12   7        0.17       11.18     24.23 o 
  -8  12   7      106.12      112.16     26.35 o 
  -7  12   7        6.45       16.69     22.38 o 
  -6  12   7        5.31        0.00     14.62 o 
  -5  12   7        4.69       14.95     13.33 o 
  -4  12   7       65.15       74.79     13.17 o 
  -3  12   7        0.63        0.00     11.20 o 
  -2  12   7       97.74      107.30     13.69 o 
  -1  12   7        4.61        0.00     11.53 o 
   0  12   7        0.34        1.86     12.13 o 
   1  12   7      114.57      107.18     15.53 o 
   2  12   7        1.55        1.59     16.30 o 
   3  12   7      290.25      268.59     23.93 o 
   4  12   7       52.95       39.47     23.43 o 
  -9  13   7      367.23      384.03     39.02 o 
  -8  13   7      108.44      123.28     35.02 o 
  -7  13   7       49.63       45.43     18.66 o 
  -6  13   7       38.63       27.74     15.79 o 
  -5  13   7       10.16       12.49     14.70 o 
  -4  13   7      201.37      163.96     17.82 o 
  -3  13   7       21.17       16.39     12.37 o 
  -2  13   7        0.15        0.00     11.99 o 
  -1  13   7        0.65        0.00     12.03 o 
   0  13   7       66.37       52.26     12.87 o 
   1  13   7        1.25        0.00     14.67 o 
   2  13   7       23.25       16.25     17.89 o 
   3  13   7        7.03       18.17     20.31 o 
  -9  14   7       34.17       45.94     32.51 o 
  -8  14   7      133.03      126.85     33.69 o 
  -7  14   7      272.22      235.72     29.73 o 
  -6  14   7      266.96      297.34     21.99 o 
  -5  14   7      901.17      890.37     21.04 o 
  -4  14   7      164.04      131.25     17.08 o 
  -3  14   7       22.66        0.67     14.86 o 
  -2  14   7      767.62      748.41     15.99 o 
  -1  14   7        4.76        0.00     13.41 o 
   0  14   7       36.28       48.07     13.42 o 
   1  14   7        6.56        1.35     14.65 o 
   2  14   7       30.45       49.35     18.62 o 
   3  14   7       89.42       99.08     21.35 o 
  -9  15   7        8.37        4.85     34.71 o 
  -8  15   7       13.56        1.74     34.51 o 
  -7  15   7       12.43       13.18     23.01 o 
  -6  15   7       15.89       20.34     19.67 o 
  -5  15   7      147.82      108.13     19.42 o 
  -4  15   7      103.23      104.16     16.96 o 
  -3  15   7      312.52      278.62     18.16 o 
  -2  15   7        0.01        2.36     14.17 o 
  -1  15   7        9.50        0.00     14.03 o 
   0  15   7       39.07       28.18     13.65 o 
   1  15   7      109.95      103.12     16.89 o 
   2  15   7       11.50        0.00     17.96 o 
   3  15   7      206.96      241.11     24.69 o 
  -8  16   7        5.48       15.62     37.46 o 
  -7  16   7        1.28       11.08     22.65 o 
  -6  16   7        2.94        0.00     21.15 o 
  -5  16   7       80.23       99.80     20.16 o 
  -4  16   7       82.32       82.08     17.48 o 
  -3  16   7      189.94      179.90     18.51 o 
  -2  16   7       21.59       26.36     15.47 o 
  -1  16   7      125.93      107.47     16.08 o 
   0  16   7        4.46        8.18     14.45 o 
   1  16   7        0.06        0.00     16.58 o 
   2  16   7        2.98        0.00     19.38 o 
   3  16   7      109.78      138.31     24.95 o 
  -8  17   7       53.69       48.45     39.51 o 
  -7  17   7       30.78       22.33     23.49 o 
  -6  17   7       82.29       86.33     23.54 o 
  -5  17   7       14.35       12.27     18.34 o 
  -4  17   7      185.26      206.90     18.76 o 
  -3  17   7       10.97        0.00     17.25 o 
  -2  17   7       42.58       56.77     16.27 o 
  -1  17   7       66.30       46.59     15.60 o 
   0  17   7       16.42       24.84     15.47 o 
   1  17   7      131.92      135.85     19.31 o 
   2  17   7       46.94       73.58     21.29 o 
  -7  18   7       87.51       83.00     26.99 o 
  -6  18   7      140.27      123.28     24.51 o 
  -5  18   7       20.85       13.11     18.95 o 
  -4  18   7        0.57        1.40     18.88 o 
  -3  18   7      103.62       96.11     19.90 o 
  -2  18   7       98.46       86.54     17.20 o 
  -1  18   7       18.97       13.39     16.51 o 
   0  18   7      172.25      175.89     19.82 o 
   1  18   7        0.33       20.32     18.89 o 
   2  18   7        0.16        0.00     21.16 o 
  -7  19   7       77.97       72.30     26.88 o 
  -6  19   7       48.15       61.90     25.99 o 
  -5  19   7      161.75      166.47     23.04 o 
  -4  19   7        6.96        6.63     19.67 o 
  -3  19   7        0.33        0.00     19.25 o 
  -2  19   7       55.09       57.50     18.38 o 
  -1  19   7      217.39      222.74     20.35 o 
   0  19   7        2.23        0.00     18.30 o 
   1  19   7       88.24       92.71     21.64 o 
  -6  20   7       34.73       26.59     25.44 o 
  -5  20   7       11.72       16.39     22.21 o 
  -4  20   7        1.38        0.00     21.34 o 
  -3  20   7        0.06        4.01     21.21 o 
  -2  20   7        0.26        0.00     21.72 o 
  -1  20   7       26.14       54.81     19.62 o 
   0  20   7      173.50      172.11     22.15 o 
  -5  21   7        0.40        0.00     23.32 o 
  -4  21   7        3.19        0.00     22.91 o 
  -3  21   7        0.36        0.00     22.70 o 
  -2  21   7       16.23       28.07     21.55 o 
  -1  21   7       39.86       48.91     19.67 o 
  -4  22   7       17.37        2.89     25.59 o 
  -3  22   7        1.17        0.00     25.27 o 
  -2  22   7       13.48       19.94     25.78 o 
 -10   0   8      925.06      951.25     51.56 o 
  -9   0   8     1446.08     1614.24     63.34 o 
  -8   0   8      858.63      954.09     49.53 o 
  -7   0   8     1983.66     2102.25     67.40 o 
  -6   0   8      425.05      490.44     37.35 o 
  -5   0   8     1868.65     1889.50     60.49 o 
  -4   0   8     1399.22     1433.46     31.27 o 
  -3   0   8       77.32       41.98     18.44 o 
  -2   0   8       50.48       45.03     16.83 o 
  -1   0   8       20.57        1.15     21.08 o 
   0   0   8      246.61      231.57     28.98 o 
   1   0   8      299.07      266.46     39.19 o 
   2   0   8      815.99      861.28     30.83 o 
   3   0   8        3.65        0.02     28.85 o 
   4   0   8       90.94       83.76     34.29 o 
 -10   1   8       75.28      117.55     33.82 o 
  -9   1   8        0.69        3.75     34.20 o 
  -8   1   8      913.85      963.84     50.95 o 
  -7   1   8       13.84        6.71     27.99 o 
  -6   1   8     1405.82     1384.38     39.04 o 
  -5   1   8       19.14       11.84     17.09 o 
  -4   1   8      431.86      424.51     15.53 o 
  -3   1   8      293.93      260.86     14.16 o 
  -2   1   8        1.99        0.00     11.84 o 
  -1   1   8      107.89       97.33     16.76 o 
   0   1   8       43.89       44.38     17.96 o 
   1   1   8        1.93        0.00     23.03 o 
   2   1   8        0.01        0.00     18.69 o 
   3   1   8       27.38       35.85     20.15 o 
   4   1   8        0.28        0.00     24.17 o 
 -10   2   8       39.95       49.65     33.97 o 
  -9   2   8      440.83      454.95     36.05 o 
  -8   2   8        2.97        0.00     31.02 o 
  -7   2   8       54.05       37.13     25.22 o 
  -6   2   8        0.24        0.00     26.54 o 
  -5   2   8       66.43       55.36     17.59 o 
  -4   2   8      597.46      587.86     14.74 o 
  -3   2   8      192.62      152.97     14.40 o 
  -2   2   8       46.13       31.47     12.50 o 
  -1   2   8      309.13      343.44     16.92 o 
   0   2   8      494.41      518.10     20.08 o 
   1   2   8      455.04      521.36     20.43 o 
   2   2   8        0.82        0.00     17.54 o 
   3   2   8      117.36      107.39     21.25 o 
   4   2   8       11.77        1.13     25.03 o 
 -10   3   8       34.36       20.72     35.43 o 
  -9   3   8        0.28        0.00     37.42 o 
  -8   3   8      173.46      134.33     31.89 o 
  -7   3   8       48.75       31.16     28.09 o 
  -6   3   8     1010.92     1019.83     33.88 o 
  -5   3   8        0.09        2.92     15.86 o 
  -4   3   8     4336.14     4534.99     31.81 o 
  -3   3   8      372.61      364.93     14.36 o 
  -2   3   8     3059.55     3141.25     41.08 o 
  -1   3   8      221.69      219.27     18.79 o 
   0   3   8        7.35       13.65     18.42 o 
   1   3   8      152.85      184.73     25.29 o 
   2   3   8      232.53      274.95     20.16 o 
   3   3   8       48.31       45.57     20.40 o 
   4   3   8       51.53       57.75     28.26 o 
 -10   4   8      142.91      160.01     37.58 o 
  -9   4   8      171.84      148.01     36.46 o 
  -8   4   8       88.30       80.84     33.49 o 
  -7   4   8      189.83      165.31     33.44 o 
  -6   4   8        0.27        0.00     21.56 o 
  -5   4   8       93.70       94.72     17.11 o 
  -4   4   8      817.39      809.70     15.57 o 
  -3   4   8      676.18      654.71     14.88 o 
  -2   4   8     1208.46     1206.68     18.66 o 
  -1   4   8       71.12       51.01     15.83 o 
   0   4   8      350.51      356.61     19.79 o 
   1   4   8        0.06        0.00     18.58 o 
   2   4   8      246.68      307.95     19.74 o 
   3   4   8        1.80        0.00     23.58 o 
   4   4   8       25.04        2.99     27.64 o 
 -10   5   8        0.00        0.00     37.14 o 
  -9   5   8      158.09      142.94     36.32 o 
  -8   5   8       70.30       51.35     27.10 o 
  -7   5   8      249.01      222.75     33.87 o 
  -6   5   8       11.80        0.00     21.82 o 
  -5   5   8       18.61       18.29     14.18 o 
  -4   5   8        2.09        0.00     13.34 o 
  -3   5   8        6.37        4.14     12.87 o 
  -2   5   8      729.08      710.69     15.64 o 
  -1   5   8       30.63       30.06     14.94 o 
   0   5   8      878.02      886.47     21.90 o 
   1   5   8      398.93      415.86     23.26 o 
   2   5   8      359.36      380.52     23.50 o 
   3   5   8      636.93      735.23     23.31 o 
   4   5   8       15.33        0.00     27.83 o 
 -10   6   8        1.41        0.00     35.01 o 
  -9   6   8       41.55       10.24     32.56 o 
  -8   6   8        0.19        0.00     27.56 o 
  -7   6   8      296.39      295.53     32.43 o 
  -6   6   8       25.75       31.98     19.55 o 
  -5   6   8       85.24       86.77     14.12 o 
  -4   6   8      145.47      124.81     13.44 o 
  -3   6   8      181.30      157.68     15.05 o 
  -2   6   8     1105.98     1187.13     18.81 o 
  -1   6   8      565.79      565.61     17.53 o 
   0   6   8     1049.33     1088.67     23.59 o 
   1   6   8      129.44      127.90     22.01 o 
   2   6   8      147.23      130.82     21.86 o 
   3   6   8       45.10       38.73     21.96 o 
 -10   7   8        7.05       12.37     35.17 o 
  -9   7   8       15.39        2.92     30.65 o 
  -8   7   8      105.25      101.38     28.72 o 
  -7   7   8      102.59       57.50     28.13 o 
  -6   7   8       69.03       80.98     17.00 o 
  -5   7   8      238.49      245.06     16.61 o 
  -4   7   8      158.84      151.95     16.46 o 
  -3   7   8       66.41       36.31     12.78 o 
  -2   7   8      464.00      459.32     15.46 o 
  -1   7   8      170.85      142.54     19.61 o 
   0   7   8       55.49       47.21     18.61 o 
   1   7   8        1.42        0.00     17.04 o 
   2   7   8       82.00      100.09     21.02 o 
   3   7   8      131.06      162.26     24.02 o 
 -10   8   8       36.59       37.58     37.20 o 
  -9   8   8       28.05       43.89     30.94 o 
  -8   8   8        3.33        6.20     27.83 o 
  -7   8   8      104.11      102.02     27.01 o 
  -6   8   8        4.66       10.51     14.74 o 
  -5   8   8     1203.17     1221.50     18.90 o 
  -4   8   8      100.85       74.66     14.81 o 
  -3   8   8      620.11      622.57     15.04 o 
  -2   8   8       65.27       60.01     13.66 o 
  -1   8   8      236.38      172.01     19.23 o 
   0   8   8       14.02        6.62     18.39 o 
   1   8   8        0.35        3.07     18.15 o 
   2   8   8       70.77       68.44     20.46 o 
   3   8   8       16.41        2.96     24.08 o 
 -10   9   8        0.98        0.00     37.18 o 
  -9   9   8       40.21       58.97     32.12 o 
  -8   9   8       33.84       35.67     27.99 o 
  -7   9   8       30.86        1.80     22.48 o 
  -6   9   8      142.21      112.87     18.41 o 
  -5   9   8        9.19        0.00     14.02 o 
  -4   9   8       77.17       42.36     14.44 o 
  -3   9   8        6.61        7.96     12.05 o 
  -2   9   8      150.40      119.62     14.46 o 
  -1   9   8       87.29       72.26     16.61 o 
   0   9   8      437.57      404.28     21.99 o 
   1   9   8      965.23      982.98     22.35 o 
   2   9   8      206.82      247.96     25.92 o 
   3   9   8      534.71      622.32     28.66 o 
  -9  10   8       12.06        0.54     35.16 o 
  -8  10   8       35.68       20.66     30.11 o 
  -7  10   8       42.86       13.89     22.87 o 
  -6  10   8      148.74      128.65     18.86 o 
  -5  10   8        1.87        0.00     15.42 o 
  -4  10   8      108.16       72.72     15.08 o 
  -3  10   8       35.92       26.83     12.48 o 
  -2  10   8       37.69       23.63     12.84 o 
  -1  10   8       28.83       31.48     15.36 o 
   0  10   8       68.83       58.29     20.23 o 
   1  10   8       33.79       30.98     20.16 o 
   2  10   8       31.12       20.90     21.26 o 
   3  10   8        9.12        3.16     25.38 o 
  -9  11   8       78.96       83.29     33.87 o 
  -8  11   8      201.50      203.53     33.11 o 
  -7  11   8        9.16        0.00     23.28 o 
  -6  11   8       71.66       53.50     18.01 o 
  -5  11   8       52.97       69.85     16.36 o 
  -4  11   8      193.46      146.15     15.44 o 
  -3  11   8      235.78      214.43     14.65 o 
  -2  11   8      131.06      122.46     14.26 o 
  -1  11   8      273.86      244.97     17.96 o 
   0  11   8        4.89        0.00     19.36 o 
   1  11   8      493.37      505.58     23.75 o 
   2  11   8       64.76       54.30     22.32 o 
   3  11   8       91.75      107.87     26.94 o 
  -9  12   8      122.78      106.53     37.17 o 
  -8  12   8       91.30       81.51     28.07 o 
  -7  12   8      211.87      176.04     28.21 o 
  -6  12   8       27.52       33.91     17.24 o 
  -5  12   8      723.07      746.61     17.64 o 
  -4  12   8       43.08       27.30     14.68 o 
  -3  12   8       30.92       19.52     12.98 o 
  -2  12   8       22.56       15.83     13.81 o 
  -1  12   8        4.94        7.84     14.14 o 
   0  12   8        5.97        0.00     19.32 o 
   1  12   8       48.82       50.63     19.18 o 
   2  12   8        8.11        7.99     21.46 o 
  -9  13   8       49.50       66.61     37.88 o 
  -8  13   8        9.34       22.69     28.08 o 
  -7  13   8       49.35       59.97     27.37 o 
  -6  13   8       66.26       52.44     19.09 o 
  -5  13   8       65.54       94.17     17.39 o 
  -4  13   8       88.72       91.08     16.07 o 
  -3  13   8        0.50        0.00     15.68 o 
  -2  13   8        0.00        0.00     14.50 o 
  -1  13   8        2.83        5.97     15.29 o 
   0  13   8        2.74        6.01     16.76 o 
   1  13   8       35.29       41.65     20.00 o 
   2  13   8       84.65       69.86     22.99 o 
  -8  14   8        2.81        0.00     36.99 o 
  -7  14   8      159.65      136.16     29.67 o 
  -6  14   8      153.99      146.06     25.46 o 
  -5  14   8      353.54      349.09     22.14 o 
  -4  14   8       24.16       23.08     17.63 o 
  -3  14   8      353.86      343.90     22.42 o 
  -2  14   8       26.73       21.08     14.86 o 
  -1  14   8       44.67       45.07     16.07 o 
   0  14   8       29.60       37.92     17.76 o 
   1  14   8        8.56       12.34     20.50 o 
   2  14   8      102.50       94.48     23.79 o 
  -8  15   8       22.66        0.00     38.92 o 
  -7  15   8       81.45       90.51     29.03 o 
  -6  15   8        1.72        0.00     22.26 o 
  -5  15   8        0.00       13.49     19.06 o 
  -4  15   8       18.24       15.86     19.07 o 
  -3  15   8      124.02      110.69     20.66 o 
  -2  15   8      190.92      186.95     19.17 o 
  -1  15   8      143.95      127.27     17.59 o 
   0  15   8       13.03       16.19     17.73 o 
   1  15   8       39.37       64.61     21.97 o 
  -7  16   8        0.03        8.99     26.14 o 
  -6  16   8       14.20       16.87     24.34 o 
  -5  16   8       77.68       73.64     21.51 o 
  -4  16   8        0.00        0.00     20.05 o 
  -3  16   8        0.13        0.00     19.70 o 
  -2  16   8       22.02        6.00     17.84 o 
  -1  16   8        0.50       11.56     17.43 o 
   0  16   8       16.44       20.26     19.07 o 
   1  16   8       15.79        2.79     22.33 o 
  -7  17   8       54.55       51.32     27.41 o 
  -6  17   8      164.93      154.38     25.13 o 
  -5  17   8       38.10       42.46     22.43 o 
  -4  17   8       32.72       21.49     20.23 o 
  -3  17   8       30.47       25.91     21.55 o 
  -2  17   8       12.26        8.49     19.48 o 
  -1  17   8        7.82        5.02     17.41 o 
   0  17   8        5.49       21.81     20.56 o 
  -6  18   8       53.79       51.63     24.18 o 
  -5  18   8      162.65      160.63     26.55 o 
  -4  18   8        9.14        0.00     22.25 o 
  -3  18   8       26.16       26.72     22.41 o 
  -2  18   8       10.01        8.36     20.40 o 
  -1  18   8        2.50       26.45     18.86 o 
  -5  19   8       36.02       26.79     24.72 o 
  -4  19   8       84.58      114.41     25.45 o 
  -3  19   8        2.05        0.00     23.23 o 
  -2  19   8        0.08        2.83     24.31 o 
  -1  19   8       69.53       69.04     21.13 o 
 -10   1   9      122.47      115.55     38.43 o 
  -9   1   9       27.30       32.13     32.29 o 
  -8   1   9       11.59       27.42     30.04 o 
  -7   1   9       31.91       27.63     26.83 o 
  -6   1   9        1.20        0.00     27.78 o 
  -5   1   9       93.33       87.69     25.69 o 
  -4   1   9       49.49       37.49     16.66 o 
  -3   1   9      110.98       82.55     17.68 o 
  -2   1   9       15.85       10.23     18.64 o 
  -1   1   9        9.72        7.57     17.72 o 
   0   1   9      136.17      147.69     19.85 o 
   1   1   9       20.10       20.67     23.26 o 
   2   1   9       22.37       55.43     24.45 o 
 -10   2   9       92.31      125.99     39.83 o 
  -9   2   9       40.85       30.64     32.00 o 
  -8   2   9       31.10       25.80     28.98 o 
  -7   2   9        0.20        6.12     27.25 o 
  -6   2   9      207.33      219.91     31.93 o 
  -5   2   9       24.17       12.40     20.44 o 
  -4   2   9        8.21        9.42     16.14 o 
  -3   2   9       13.87        0.00     15.92 o 
  -2   2   9      126.09      136.98     21.06 o 
  -1   2   9       29.63       38.53     18.22 o 
   0   2   9       81.97       97.75     21.70 o 
   1   2   9      232.82      245.76     26.22 o 
   2   2   9      886.11     1033.19     24.97 o 
 -10   3   9        2.73        0.00     39.04 o 
  -9   3   9       23.26        1.22     31.87 o 
  -8   3   9        2.55        0.00     29.42 o 
  -7   3   9       35.13       15.29     27.36 o 
  -6   3   9      134.28      150.72     29.19 o 
  -5   3   9       98.54       94.34     20.69 o 
  -4   3   9       24.75       16.49     16.60 o 
  -3   3   9      228.48      200.82     17.13 o 
  -2   3   9        7.74       11.65     17.80 o 
  -1   3   9       23.99       30.97     19.38 o 
   0   3   9        0.03        0.00     20.71 o 
   1   3   9       94.06      137.20     24.40 o 
   2   3   9       16.72       28.52     22.54 o 
 -10   4   9        0.02        0.08     41.03 o 
  -9   4   9       29.94       52.11     33.56 o 
  -8   4   9       43.68       30.60     31.93 o 
  -7   4   9       16.31       10.32     29.11 o 
  -6   4   9       50.94       40.14     28.42 o 
  -5   4   9        0.37        5.78     19.75 o 
  -4   4   9       13.16        0.00     15.75 o 
  -3   4   9      396.03      374.04     17.44 o 
  -2   4   9      191.16      203.31     20.26 o 
  -1   4   9      103.27       79.73     20.78 o 
   0   4   9      118.37      111.06     21.97 o 
   1   4   9        7.10        0.00     20.70 o 
   2   4   9       42.90       48.61     24.00 o 
  -9   5   9        0.00        0.00     33.57 o 
  -8   5   9      114.23      162.43     35.22 o 
  -7   5   9       26.33       57.52     28.51 o 
  -6   5   9        0.79        0.00     26.12 o 
  -5   5   9        3.49        0.00     20.21 o 
  -4   5   9      109.63      126.75     18.08 o 
  -3   5   9        6.04        2.63     16.24 o 
  -2   5   9      182.73      185.95     20.09 o 
  -1   5   9        2.36        5.70     19.50 o 
   0   5   9       41.27       66.37     21.54 o 
   1   5   9        8.38       10.77     21.58 o 
   2   5   9      232.76      284.14     27.83 o 
  -9   6   9       23.64       31.01     33.24 o 
  -8   6   9        3.13        0.00     34.02 o 
  -7   6   9       20.40        8.05     27.99 o 
  -6   6   9       26.31       29.83     26.81 o 
  -5   6   9       72.58       59.87     22.27 o 
  -4   6   9       47.78       36.92     19.20 o 
  -3   6   9      130.18      133.24     17.65 o 
  -2   6   9        0.14        0.00     17.43 o 
  -1   6   9       75.11       73.87     21.39 o 
   0   6   9        0.81        0.00     21.88 o 
   1   6   9      251.90      273.67     24.72 o 
   2   6   9        0.62        0.00     24.34 o 
  -9   7   9       19.44       19.94     33.44 o 
  -8   7   9       36.98       42.45     34.32 o 
  -7   7   9       27.11       47.08     28.99 o 
  -6   7   9       24.81       39.18     26.99 o 
  -5   7   9      119.04      127.21     19.86 o 
  -4   7   9      387.46      410.15     21.02 o 
  -3   7   9      191.58      132.24     18.74 o 
  -2   7   9       84.35       71.75     17.76 o 
  -1   7   9       62.35       55.88     20.29 o 
   0   7   9      174.90      169.45     24.35 o 
   1   7   9       54.07       43.77     22.14 o 
   2   7   9        3.01        0.52     25.06 o 
  -9   8   9        4.18        0.00     36.16 o 
  -8   8   9        4.33        0.00     32.82 o 
  -7   8   9        5.33       15.56     30.14 o 
  -6   8   9        1.36        0.00     22.17 o 
  -5   8   9       36.89       38.61     17.85 o 
  -4   8   9       35.92       22.65     19.33 o 
  -3   8   9      241.21      205.37     20.73 o 
  -2   8   9        0.39       11.97     18.39 o 
  -1   8   9       52.49       43.06     22.11 o 
   0   8   9       86.83       54.81     24.23 o 
   1   8   9       13.19        0.00     23.15 o 
  -9   9   9       69.65       61.63     37.56 o 
  -8   9   9       24.34       22.83     32.38 o 
  -7   9   9        2.46       10.18     32.01 o 
  -6   9   9        0.33        4.97     19.60 o 
  -5   9   9       21.06       19.85     17.11 o 
  -4   9   9       22.61       15.11     18.24 o 
  -3   9   9      316.69      286.24     20.08 o 
  -2   9   9        3.71        5.74     19.75 o 
  -1   9   9      174.37      138.29     24.83 o 
   0   9   9        2.08        1.39     23.45 o 
   1   9   9        6.69       11.31     23.41 o 
  -8  10   9        0.31        0.00     34.39 o 
  -7  10   9       28.87       44.74     36.54 o 
  -6  10   9       49.85       67.60     19.66 o 
  -5  10   9       23.26        7.73     17.94 o 
  -4  10   9        0.56        0.00     17.91 o 
  -3  10   9       18.30        8.96     16.49 o 
  -2  10   9       10.12       11.95     19.28 o 
  -1  10   9       14.89        3.88     22.95 o 
   0  10   9       50.58       54.57     24.67 o 
   1  10   9       36.79       60.15     24.79 o 
  -8  11   9       11.78        6.78     34.42 o 
  -7  11   9      112.04       84.88     29.10 o 
  -6  11   9       39.38       25.89     18.66 o 
  -5  11   9       78.91       81.35     19.16 o 
  -4  11   9       65.79       61.40     18.11 o 
  -3  11   9        6.71        1.07     17.58 o 
  -2  11   9       47.46       56.96     20.60 o 
  -1  11   9       28.51       42.08     23.86 o 
   0  11   9        5.53       14.92     24.70 o 
   1  11   9        0.76       12.37     25.09 o 
  -8  12   9        8.46       20.91     37.32 o 
  -7  12   9       61.85       55.60     30.75 o 
  -6  12   9       12.75        0.00     20.80 o 
  -5  12   9      207.39      204.56     22.46 o 
  -4  12   9      106.72      111.43     20.22 o 
  -3  12   9        0.81        0.00     18.30 o 
  -2  12   9       81.77       89.10     20.64 o 
  -1  12   9       24.21       26.81     25.67 o 
   0  12   9      142.53      151.62     25.20 o 
  -7  13   9       30.59       16.78     31.20 o 
  -6  13   9       14.85       30.68     21.86 o 
  -5  13   9       60.48       73.42     20.11 o 
  -4  13   9       59.44       69.90     20.43 o 
  -3  13   9        3.09        0.00     20.78 o 
  -2  13   9       32.48       40.90     20.80 o 
  -1  13   9       16.17       47.70     26.01 o 
   0  13   9        8.42       26.57     24.82 o 
  -7  14   9       37.35       27.69     31.90 o 
  -6  14   9      167.13      222.45     26.79 o 
  -5  14   9       50.22       37.02     25.48 o 
  -4  14   9      231.34      312.80     25.77 o 
  -3  14   9       35.96       35.94     22.77 o 
  -2  14   9        3.01       11.27     20.50 o 
  -1  14   9       65.52      103.92     26.89 o 
  -6  15   9      217.68      266.25     33.17 o 
  -5  15   9       67.26       87.86     27.27 o 
  -4  15   9       51.86       44.97     23.31 o 
  -3  15   9      101.35      109.03     25.42 o 
  -2  15   9       10.79        7.41     21.35 o 
  -1  15   9        2.92       12.78     27.06 o 
  -5  16   9      101.68      145.42     27.47 o 
  -4  16   9       56.08       61.69     24.68 o 
  -3  16   9       28.84       14.96     23.78 o 
  -2  16   9       21.19       23.69     23.04 o 
  -9   0  10       68.90      113.68     51.56 o 
  -8   0  10       34.74       24.77     46.28 o 
  -7   0  10        2.07        0.00     47.91 o 
  -6   0  10      289.85      329.67     57.25 o 
  -5   0  10        0.41       23.95     41.41 o 
  -4   0  10      301.18      319.05     34.02 o 
  -3   0  10       53.05       66.95     34.86 o 
  -2   0  10        1.32        0.00     39.28 o 
  -1   0  10      135.75      161.90     37.25 o 
   0   0  10       10.85        0.00     34.81 o 
  -8   1  10        0.29       12.30     34.01 o 
  -7   1  10       45.70       91.43     33.01 o 
  -6   1  10       57.06       47.44     35.51 o 
  -5   1  10        0.76        0.63     31.03 o 
  -4   1  10       64.10       40.30     21.30 o 
  -3   1  10        0.67        0.00     23.56 o 
  -2   1  10       49.58       41.58     27.43 o 
  -1   1  10        1.83        0.00     26.94 o 
   0   1  10        0.60        0.00     24.77 o 
  -8   2  10        0.75       15.78     34.70 o 
  -7   2  10        8.76        0.00     35.72 o 
  -6   2  10       50.12       26.08     30.29 o 
  -5   2  10       17.60       21.02     32.15 o 
  -4   2  10       50.37       42.83     21.64 o 
  -3   2  10       12.14       14.33     23.88 o 
  -2   2  10       38.21       15.20     24.04 o 
  -1   2  10       30.18       33.96     25.72 o 
   0   2  10      100.72      132.88     26.46 o 
  -8   3  10       26.13       27.00     35.45 o 
  -7   3  10      135.04      133.17     37.03 o 
  -6   3  10        1.26        3.38     31.80 o 
  -5   3  10       96.58       91.95     32.72 o 
  -4   3  10      254.27      217.38     25.71 o 
  -3   3  10      235.64      247.24     26.29 o 
  -2   3  10       63.91       43.81     25.00 o 
  -1   3  10       50.00       47.33     25.79 o 
   0   3  10       46.90       52.07     28.21 o 
  -8   4  10       48.46       30.84     35.58 o 
  -7   4  10        4.04        0.00     37.45 o 
  -6   4  10       46.43       39.80     33.27 o 
  -5   4  10       10.23        5.19     25.58 o 
  -4   4  10      274.41      231.09     29.53 o 
  -3   4  10       33.24       14.08     21.91 o 
  -2   4  10      241.09      228.45     27.70 o 
  -1   4  10        5.04       10.11     26.18 o 
   0   4  10        0.05        0.82     27.95 o 
  -8   5  10       14.76       13.77     36.17 o 
  -7   5  10      125.55      125.53     37.04 o 
  -6   5  10        0.56        0.00     33.44 o 
  -5   5  10        3.17        0.00     25.67 o 
  -4   5  10       14.16        0.00     26.00 o 
  -3   5  10       87.84      104.14     22.07 o 
  -2   5  10        0.27        0.00     25.14 o 
  -1   5  10       76.65       71.73     27.67 o 
   0   5  10       51.93       52.45     28.49 o 
  -8   6  10       32.74       27.81     35.83 o 
  -7   6  10        5.64        0.00     36.85 o 
  -6   6  10       37.32       44.79     33.27 o 
  -5   6  10       95.91       70.08     27.36 o 
  -4   6  10       16.31        8.90     22.96 o 
  -3   6  10        0.40        2.88     22.13 o 
  -2   6  10       16.41       12.32     25.38 o 
  -1   6  10      103.80       89.34     27.14 o 
   0   6  10       45.61       74.18     29.76 o 
  -8   7  10        8.85        0.00     38.32 o 
  -7   7  10       86.65       82.84     37.32 o 
  -6   7  10        0.56        0.00     33.30 o 
  -5   7  10        1.02        0.09     26.24 o 
  -4   7  10       49.42       42.00     23.55 o 
  -3   7  10      292.59      276.26     27.64 o 
  -2   7  10        0.59       21.67     25.89 o 
  -1   7  10       29.09       30.92     27.05 o 
  -7   8  10        2.55        0.00     37.27 o 
  -6   8  10       27.98       16.24     34.74 o 
  -5   8  10       17.74       42.37     27.51 o 
  -4   8  10        6.12        1.60     24.16 o 
  -3   8  10       14.34        6.34     23.88 o 
  -2   8  10       14.12       16.84     26.63 o 
  -1   8  10       10.82        4.86     29.03 o 
  -7   9  10        0.06       10.33     37.42 o 
  -6   9  10       21.66       15.20     39.04 o 
  -5   9  10       76.60       87.23     24.75 o 
  -4   9  10        7.83        1.19     24.71 o 
  -3   9  10       79.20       68.70     24.24 o 
  -2   9  10        0.22        0.00     27.32 o 
  -1   9  10        1.22        3.87     29.22 o 
  -7  10  10        8.53        0.00     39.99 o 
  -6  10  10       37.46       70.18     33.00 o 
  -5  10  10        0.24        0.00     23.91 o 
  -4  10  10       75.73       92.07     26.79 o 
  -3  10  10        0.57        1.26     24.40 o 
  -2  10  10        0.03       21.71     28.50 o 
  -6  11  10       19.22        3.15     23.88 o 
  -5  11  10        0.61        0.00     25.09 o 
  -4  11  10      213.40      247.69     29.71 o 
  -3  11  10        8.63        5.35     29.79 o 
  -2  11  10      102.61      107.40     30.46 o 
  -5  12  10        0.29        6.89     23.53 o 
  -4  12  10       39.57       33.09     25.86 o 
  -3  12  10        4.71       17.54     32.61 o 
  -6   1  11       30.65       66.94     42.18 o 
  -5   1  11       25.20       14.85     39.99 o 
  -4   1  11       33.51       36.19     30.85 o 
  -3   1  11      108.25      130.84     34.90 o 
  -6   2  11      375.70      473.88     48.09 o 
  -5   2  11        6.90       11.98     40.77 o 
  -4   2  11      207.15      239.13     33.27 o 
  -3   2  11       43.34       25.35     34.95 o 
  -6   3  11      238.15      245.93     48.74 o 
  -5   3  11        7.23        4.62     41.77 o 
  -4   3  11        0.97       16.27     37.75 o 
  -5   4  11       52.66       49.71     43.33 o 
  -4   4  11        0.20        0.00     38.48 o 
                                                 
